# Supplementary material for: Active and conductive layer stacked superlattices for highly selective CO2 electroreduction
Source: Nat Commun. 2022 Apr 19;13:2039. doi: 10.1038/s41467-022-29699-2 (PMC9018841; doi:10.1038/s41467-022-29699-2)
Supplement: Supplementary file 3 — Source Data [file 41467_2022_29699_MOESM3_ESM.xlsx]

## Sheet: Fig. 2a 
B2O3		Cu2Se		CuSe-BiO		BiCuSeO			Fig. 2a LSV curves of BiCuSeO, Cu2Se, Bi2O3 Ns and CuSe-BiO
Potential (V vs RHE)	Current density (mA cm-2)	Potential (V vs RHE)	Current density (mA cm-2)	Potential (V vs RHE)	Current density (mA cm-2)	Potential (V vs RHE)	Current density (mA cm-2)
0	-3.99	0	-2.2	0	-1.13	0	-4.78
-0.001	-4.02	-0.001	-2.21	-0.001	-1.17	-0.001	-4.79
-0.002	-4.01	-0.002	-2.21	-0.002	-1.18	-0.002	-4.8
-0.003	-4	-0.003	-2.22	-0.003	-1.18	-0.003	-4.81
-0.004	-3.98	-0.004	-2.23	-0.004	-1.17	-0.004	-4.82
-0.005	-3.98	-0.005	-2.25	-0.005	-1.18	-0.005	-4.83
-0.006	-3.97	-0.006	-2.25	-0.006	-1.19	-0.006	-4.84
-0.007	-3.96	-0.007	-2.26	-0.007	-1.18	-0.007	-4.85
-0.008	-3.96	-0.008	-2.27	-0.008	-1.18	-0.008	-4.86
-0.009	-4	-0.009	-2.28	-0.009	-1.18	-0.009	-4.87
-0.01	-3.98	-0.01	-2.29	-0.01	-1.17	-0.01	-4.88
-0.011	-3.96	-0.011	-2.29	-0.011	-1.17	-0.011	-4.89
-0.012	-3.96	-0.012	-2.3	-0.012	-1.17	-0.012	-4.9
-0.013	-3.97	-0.013	-2.31	-0.013	-1.16	-0.013	-4.91
-0.014	-3.97	-0.014	-2.31	-0.014	-1.15	-0.014	-4.92
-0.015	-4.01	-0.015	-2.33	-0.015	-1.16	-0.015	-4.93
-0.016	-3.99	-0.016	-2.34	-0.016	-1.17	-0.016	-4.94
-0.017	-3.96	-0.017	-2.35	-0.017	-1.17	-0.017	-4.95
-0.018	-3.95	-0.018	-2.36	-0.018	-1.16	-0.018	-4.96
-0.019	-3.95	-0.019	-2.36	-0.019	-1.16	-0.019	-4.96
-0.02	-3.95	-0.02	-2.37	-0.02	-1.15	-0.02	-4.97
-0.021	-3.97	-0.021	-2.38	-0.021	-1.15	-0.021	-4.98
-0.022	-3.97	-0.022	-2.39	-0.022	-1.15	-0.022	-4.99
-0.023	-3.99	-0.023	-2.4	-0.023	-1.14	-0.023	-5
-0.024	-4	-0.024	-2.41	-0.024	-1.13	-0.024	-5.01
-0.025	-3.98	-0.025	-2.41	-0.025	-1.14	-0.025	-5.02
-0.026	-3.98	-0.026	-2.42	-0.026	-1.15	-0.026	-5.02
-0.027	-3.98	-0.027	-2.43	-0.027	-1.15	-0.027	-5.03
-0.028	-3.98	-0.028	-2.44	-0.028	-1.15	-0.028	-5.04
-0.029	-3.98	-0.029	-2.45	-0.029	-1.15	-0.029	-5.05
-0.03	-4.02	-0.03	-2.46	-0.03	-1.14	-0.03	-5.06
-0.031	-4	-0.031	-2.47	-0.031	-1.14	-0.031	-5.07
-0.032	-3.99	-0.032	-2.47	-0.032	-1.14	-0.032	-5.07
-0.033	-3.99	-0.033	-2.48	-0.033	-1.13	-0.033	-5.08
-0.034	-4	-0.034	-2.49	-0.034	-1.12	-0.034	-5.09
-0.035	-4.01	-0.035	-2.5	-0.035	-1.13	-0.035	-5.1
-0.036	-4.01	-0.036	-2.51	-0.036	-1.14	-0.036	-5.11
-0.037	-4.06	-0.037	-2.52	-0.037	-1.14	-0.037	-5.11
-0.038	-4.05	-0.038	-2.53	-0.038	-1.14	-0.038	-5.12
-0.039	-4.04	-0.039	-2.54	-0.039	-1.13	-0.039	-5.12
-0.04	-4.03	-0.04	-2.55	-0.04	-1.13	-0.04	-5.13
-0.041	-4.04	-0.041	-2.55	-0.041	-1.13	-0.041	-5.14
-0.042	-4.08	-0.042	-2.56	-0.042	-1.13	-0.042	-5.15
-0.043	-4.06	-0.043	-2.57	-0.043	-1.12	-0.043	-5.16
-0.044	-4.04	-0.044	-2.58	-0.044	-1.11	-0.044	-5.16
-0.045	-4.06	-0.045	-2.59	-0.045	-1.12	-0.045	-5.17
-0.046	-4.12	-0.046	-2.6	-0.046	-1.13	-0.046	-5.18
-0.047	-4.09	-0.047	-2.61	-0.047	-1.13	-0.047	-5.19
-0.048	-4.09	-0.048	-2.62	-0.048	-1.13	-0.048	-5.2
-0.049	-4.09	-0.049	-2.62	-0.049	-1.13	-0.049	-5.2
-0.05	-4.09	-0.05	-2.63	-0.05	-1.13	-0.05	-5.21
-0.051	-4.09	-0.051	-2.64	-0.051	-1.13	-0.051	-5.22
-0.052	-4.1	-0.052	-2.66	-0.052	-1.13	-0.052	-5.22
-0.053	-4.12	-0.053	-2.66	-0.053	-1.12	-0.053	-5.23
-0.054	-4.16	-0.054	-2.67	-0.054	-1.11	-0.054	-5.24
-0.055	-4.13	-0.055	-2.68	-0.055	-1.12	-0.055	-5.25
-0.056	-4.13	-0.056	-2.69	-0.056	-1.13	-0.056	-5.25
-0.057	-4.12	-0.057	-2.7	-0.057	-1.13	-0.057	-5.26
-0.058	-4.14	-0.058	-2.7	-0.058	-1.13	-0.058	-5.27
-0.059	-4.2	-0.059	-2.71	-0.059	-1.12	-0.059	-5.27
-0.06	-4.18	-0.06	-2.72	-0.06	-1.12	-0.06	-5.28
-0.061	-4.17	-0.061	-2.73	-0.061	-1.12	-0.061	-5.29
-0.062	-4.18	-0.062	-2.74	-0.062	-1.12	-0.062	-5.29
-0.063	-4.2	-0.063	-2.75	-0.063	-1.11	-0.063	-5.3
-0.064	-4.19	-0.064	-2.76	-0.064	-1.11	-0.064	-5.31
-0.065	-4.27	-0.065	-2.77	-0.065	-1.12	-0.065	-5.32
-0.066	-4.25	-0.066	-2.78	-0.066	-1.13	-0.066	-5.32
-0.067	-4.24	-0.067	-2.79	-0.067	-1.12	-0.067	-5.33
-0.068	-4.29	-0.068	-2.79	-0.068	-1.12	-0.068	-5.34
-0.069	-4.25	-0.069	-2.8	-0.069	-1.12	-0.069	-5.36
-0.07	-4.31	-0.07	-2.81	-0.07	-1.12	-0.07	-5.36
-0.071	-4.28	-0.071	-2.82	-0.071	-1.12	-0.071	-5.37
-0.072	-4.28	-0.072	-2.83	-0.072	-1.12	-0.072	-5.37
-0.073	-4.28	-0.073	-2.84	-0.073	-1.11	-0.073	-5.38
-0.074	-4.29	-0.074	-2.85	-0.074	-1.1	-0.074	-5.37
-0.075	-4.29	-0.075	-2.86	-0.075	-1.12	-0.075	-5.38
-0.076	-4.28	-0.076	-2.87	-0.076	-1.13	-0.076	-5.39
-0.077	-4.29	-0.077	-2.88	-0.077	-1.12	-0.077	-5.4
-0.078	-4.28	-0.078	-2.89	-0.078	-1.12	-0.078	-5.41
-0.079	-4.33	-0.079	-2.9	-0.079	-1.12	-0.079	-5.41
-0.08	-4.32	-0.08	-2.91	-0.08	-1.12	-0.08	-5.42
-0.081	-4.33	-0.081	-2.91	-0.081	-1.12	-0.081	-5.43
-0.082	-4.33	-0.082	-2.92	-0.082	-1.12	-0.082	-5.43
-0.083	-4.33	-0.083	-2.93	-0.083	-1.11	-0.083	-5.44
-0.084	-4.32	-0.084	-2.94	-0.084	-1.11	-0.084	-5.45
-0.085	-4.32	-0.085	-2.95	-0.085	-1.11	-0.085	-5.46
-0.086	-4.39	-0.086	-2.96	-0.086	-1.12	-0.086	-5.46
-0.087	-4.41	-0.087	-2.97	-0.087	-1.12	-0.087	-5.47
-0.088	-4.42	-0.088	-2.98	-0.088	-1.12	-0.088	-5.48
-0.089	-4.47	-0.089	-2.99	-0.089	-1.12	-0.089	-5.49
-0.09	-4.41	-0.09	-3	-0.09	-1.12	-0.09	-5.49
-0.091	-4.38	-0.091	-3.01	-0.091	-1.12	-0.091	-5.5
-0.092	-4.38	-0.092	-3.01	-0.092	-1.12	-0.092	-5.51
-0.093	-4.4	-0.093	-3.02	-0.093	-1.12	-0.093	-5.51
-0.094	-4.4	-0.094	-3.03	-0.094	-1.11	-0.094	-5.49
-0.095	-4.4	-0.095	-3.04	-0.095	-1.12	-0.095	-5.5
-0.096	-4.4	-0.096	-3.05	-0.096	-1.13	-0.096	-5.51
-0.097	-4.41	-0.097	-3.06	-0.097	-1.13	-0.097	-5.52
-0.098	-4.46	-0.098	-3.07	-0.098	-1.13	-0.098	-5.53
-0.099	-4.5	-0.099	-3.08	-0.099	-1.12	-0.099	-5.54
-0.1	-4.46	-0.1	-3.09	-0.1	-1.12	-0.1	-5.55
-0.101	-4.46	-0.101	-3.1	-0.101	-1.12	-0.101	-5.56
-0.102	-4.44	-0.102	-3.1	-0.102	-1.12	-0.102	-5.56
-0.103	-4.44	-0.103	-3.11	-0.103	-1.11	-0.103	-5.57
-0.104	-4.52	-0.104	-3.12	-0.104	-1.11	-0.104	-5.58
-0.105	-4.52	-0.105	-3.13	-0.105	-1.12	-0.105	-5.58
-0.106	-4.49	-0.106	-3.14	-0.106	-1.13	-0.106	-5.59
-0.107	-4.48	-0.107	-3.15	-0.107	-1.13	-0.107	-5.6
-0.108	-4.51	-0.108	-3.16	-0.108	-1.13	-0.108	-5.61
-0.109	-4.57	-0.109	-3.17	-0.109	-1.12	-0.109	-5.61
-0.11	-4.56	-0.11	-3.17	-0.11	-1.13	-0.11	-5.61
-0.111	-4.56	-0.111	-3.19	-0.111	-1.13	-0.111	-5.63
-0.112	-4.54	-0.112	-3.2	-0.112	-1.13	-0.112	-5.63
-0.113	-4.54	-0.113	-3.21	-0.113	-1.12	-0.113	-5.64
-0.114	-4.52	-0.114	-3.22	-0.114	-1.11	-0.114	-5.65
-0.115	-4.56	-0.115	-3.23	-0.115	-1.13	-0.115	-5.65
-0.116	-4.57	-0.116	-3.23	-0.116	-1.14	-0.116	-5.66
-0.117	-4.56	-0.117	-3.24	-0.117	-1.13	-0.117	-5.67
-0.118	-4.56	-0.118	-3.25	-0.118	-1.13	-0.118	-5.67
-0.119	-4.6	-0.119	-3.26	-0.119	-1.13	-0.119	-5.68
-0.12	-4.63	-0.12	-3.27	-0.12	-1.13	-0.12	-5.69
-0.121	-4.66	-0.121	-3.28	-0.121	-1.13	-0.121	-5.7
-0.122	-4.66	-0.122	-3.29	-0.122	-1.13	-0.122	-5.7
-0.123	-4.64	-0.123	-3.3	-0.123	-1.12	-0.123	-5.71
-0.124	-4.63	-0.124	-3.32	-0.124	-1.12	-0.124	-5.72
-0.125	-4.63	-0.125	-3.32	-0.125	-1.13	-0.125	-5.73
-0.126	-4.62	-0.126	-3.33	-0.126	-1.14	-0.126	-5.73
-0.127	-4.6	-0.127	-3.34	-0.127	-1.14	-0.127	-5.74
-0.128	-4.61	-0.128	-3.35	-0.128	-1.14	-0.128	-5.75
-0.129	-4.61	-0.129	-3.36	-0.129	-1.13	-0.129	-5.75
-0.13	-4.61	-0.13	-3.37	-0.13	-1.13	-0.13	-5.76
-0.131	-4.71	-0.131	-3.38	-0.131	-1.13	-0.131	-5.77
-0.132	-4.71	-0.132	-3.39	-0.132	-1.13	-0.132	-5.78
-0.133	-4.71	-0.133	-3.4	-0.133	-1.12	-0.133	-5.78
-0.134	-4.77	-0.134	-3.4	-0.134	-1.12	-0.134	-5.78
-0.135	-4.76	-0.135	-3.42	-0.135	-1.13	-0.135	-5.79
-0.136	-4.72	-0.136	-3.43	-0.136	-1.14	-0.136	-5.8
-0.137	-4.71	-0.137	-3.44	-0.137	-1.14	-0.137	-5.81
-0.138	-4.66	-0.138	-3.45	-0.138	-1.14	-0.138	-5.81
-0.139	-4.64	-0.139	-3.46	-0.139	-1.13	-0.139	-5.82
-0.14	-4.71	-0.14	-3.46	-0.14	-1.14	-0.14	-5.83
-0.141	-4.71	-0.141	-3.47	-0.141	-1.14	-0.141	-5.84
-0.142	-4.71	-0.142	-3.48	-0.142	-1.14	-0.142	-5.84
-0.143	-4.72	-0.143	-3.49	-0.143	-1.12	-0.143	-5.85
-0.144	-4.74	-0.144	-3.5	-0.144	-1.13	-0.144	-5.86
-0.145	-4.76	-0.145	-3.51	-0.145	-1.14	-0.145	-5.87
-0.146	-4.82	-0.146	-3.52	-0.146	-1.15	-0.146	-5.87
-0.147	-4.8	-0.147	-3.54	-0.147	-1.15	-0.147	-5.88
-0.148	-4.79	-0.148	-3.55	-0.148	-1.15	-0.148	-5.89
-0.149	-4.79	-0.149	-3.56	-0.149	-1.14	-0.149	-5.9
-0.15	-4.81	-0.15	-3.56	-0.15	-1.14	-0.15	-5.9
-0.151	-4.78	-0.151	-3.57	-0.151	-1.14	-0.151	-5.91
-0.152	-4.78	-0.152	-3.58	-0.152	-1.14	-0.152	-5.92
-0.153	-4.79	-0.153	-3.59	-0.153	-1.13	-0.153	-5.92
-0.154	-4.78	-0.154	-3.6	-0.154	-1.13	-0.154	-5.93
-0.155	-4.86	-0.155	-3.61	-0.155	-1.14	-0.155	-5.94
-0.156	-4.87	-0.156	-3.62	-0.156	-1.16	-0.156	-5.95
-0.157	-4.84	-0.157	-3.63	-0.157	-1.15	-0.157	-5.96
-0.158	-4.85	-0.158	-3.64	-0.158	-1.15	-0.158	-5.96
-0.159	-4.87	-0.159	-3.65	-0.159	-1.15	-0.159	-5.97
-0.16	-4.92	-0.16	-3.66	-0.16	-1.15	-0.16	-5.98
-0.161	-4.87	-0.161	-3.67	-0.161	-1.15	-0.161	-5.98
-0.162	-4.83	-0.162	-3.68	-0.162	-1.15	-0.162	-5.99
-0.163	-4.84	-0.163	-3.69	-0.163	-1.14	-0.163	-6
-0.164	-4.87	-0.164	-3.7	-0.164	-1.14	-0.164	-6.01
-0.165	-4.85	-0.165	-3.71	-0.165	-1.15	-0.165	-6.01
-0.166	-4.86	-0.166	-3.72	-0.166	-1.16	-0.166	-6.02
-0.167	-4.85	-0.167	-3.73	-0.167	-1.16	-0.167	-6.03
-0.168	-4.87	-0.168	-3.74	-0.168	-1.16	-0.168	-6.04
-0.169	-4.96	-0.169	-3.75	-0.169	-1.15	-0.169	-6.04
-0.17	-4.96	-0.17	-3.76	-0.17	-1.16	-0.17	-6.05
-0.171	-4.97	-0.171	-3.77	-0.171	-1.15	-0.171	-6.05
-0.172	-4.98	-0.172	-3.78	-0.172	-1.16	-0.172	-6.07
-0.173	-4.94	-0.173	-3.79	-0.173	-1.14	-0.173	-6.08
-0.174	-4.92	-0.174	-3.8	-0.174	-1.15	-0.174	-6.08
-0.175	-4.92	-0.175	-3.81	-0.175	-1.16	-0.175	-6.09
-0.176	-4.9	-0.176	-3.82	-0.176	-1.17	-0.176	-6.1
-0.177	-4.99	-0.177	-3.83	-0.177	-1.17	-0.177	-6.11
-0.178	-5	-0.178	-3.84	-0.178	-1.16	-0.178	-6.12
-0.179	-4.98	-0.179	-3.84	-0.179	-1.16	-0.179	-6.13
-0.18	-4.99	-0.18	-3.85	-0.18	-1.16	-0.18	-6.13
-0.181	-4.98	-0.181	-3.86	-0.181	-1.16	-0.181	-6.14
-0.182	-5.05	-0.182	-3.88	-0.182	-1.16	-0.182	-6.15
-0.183	-5.06	-0.183	-3.89	-0.183	-1.15	-0.183	-6.15
-0.184	-5.03	-0.184	-3.9	-0.184	-1.16	-0.184	-6.17
-0.185	-5.01	-0.185	-3.91	-0.185	-1.17	-0.185	-6.17
-0.186	-5	-0.186	-3.92	-0.186	-1.17	-0.186	-6.18
-0.187	-4.99	-0.187	-3.93	-0.187	-1.17	-0.187	-6.19
-0.188	-4.98	-0.188	-3.94	-0.188	-1.17	-0.188	-6.2
-0.189	-5.06	-0.189	-3.95	-0.189	-1.16	-0.189	-6.21
-0.19	-5.07	-0.19	-3.96	-0.19	-1.17	-0.19	-6.21
-0.191	-5.04	-0.191	-3.97	-0.191	-1.17	-0.191	-6.23
-0.192	-5.06	-0.192	-3.98	-0.192	-1.17	-0.192	-6.23
-0.193	-5.05	-0.193	-3.99	-0.193	-1.16	-0.193	-6.24
-0.194	-5.14	-0.194	-4	-0.194	-1.16	-0.194	-6.24
-0.195	-5.14	-0.195	-4.01	-0.195	-1.17	-0.195	-6.25
-0.196	-5.11	-0.196	-4.02	-0.196	-1.18	-0.196	-6.26
-0.197	-5.14	-0.197	-4.03	-0.197	-1.18	-0.197	-6.27
-0.198	-5.13	-0.198	-4.04	-0.198	-1.18	-0.198	-6.28
-0.199	-5.09	-0.199	-4.05	-0.199	-1.17	-0.199	-6.28
-0.2	-5.08	-0.2	-4.06	-0.2	-1.17	-0.2	-6.29
-0.201	-5.09	-0.201	-4.07	-0.201	-1.18	-0.201	-6.3
-0.202	-5.13	-0.202	-4.08	-0.202	-1.17	-0.202	-6.31
-0.203	-5.11	-0.203	-4.1	-0.203	-1.16	-0.203	-6.32
-0.204	-5.18	-0.204	-4.1	-0.204	-1.17	-0.204	-6.33
-0.205	-5.2	-0.205	-4.11	-0.205	-1.18	-0.205	-6.33
-0.206	-5.18	-0.206	-4.12	-0.206	-1.19	-0.206	-6.34
-0.207	-5.19	-0.207	-4.14	-0.207	-1.19	-0.207	-6.35
-0.208	-5.26	-0.208	-4.15	-0.208	-1.19	-0.208	-6.36
-0.209	-5.23	-0.209	-4.15	-0.209	-1.18	-0.209	-6.37
-0.21	-5.15	-0.21	-4.16	-0.21	-1.19	-0.21	-6.38
-0.211	-5.13	-0.211	-4.17	-0.211	-1.19	-0.211	-6.39
-0.212	-5.16	-0.212	-4.18	-0.212	-1.19	-0.212	-6.4
-0.213	-5.19	-0.213	-4.2	-0.213	-1.17	-0.213	-6.41
-0.214	-5.17	-0.214	-4.21	-0.214	-1.18	-0.214	-6.42
-0.215	-5.25	-0.215	-4.22	-0.215	-1.19	-0.215	-6.43
-0.216	-5.24	-0.216	-4.23	-0.216	-1.2	-0.216	-6.43
-0.217	-5.25	-0.217	-4.24	-0.217	-1.2	-0.217	-6.44
-0.218	-5.26	-0.218	-4.25	-0.218	-1.19	-0.218	-6.45
-0.219	-5.35	-0.219	-4.26	-0.219	-1.19	-0.219	-6.45
-0.22	-5.31	-0.22	-4.27	-0.22	-1.19	-0.22	-6.46
-0.221	-5.27	-0.221	-4.28	-0.221	-1.19	-0.221	-6.47
-0.222	-5.25	-0.222	-4.29	-0.222	-1.19	-0.222	-6.48
-0.223	-5.24	-0.223	-4.3	-0.223	-1.18	-0.223	-6.49
-0.224	-5.24	-0.224	-4.31	-0.224	-1.19	-0.224	-6.5
-0.225	-5.31	-0.225	-4.32	-0.225	-1.2	-0.225	-6.51
-0.226	-5.29	-0.226	-4.33	-0.226	-1.21	-0.226	-6.52
-0.227	-5.3	-0.227	-4.34	-0.227	-1.21	-0.227	-6.53
-0.228	-5.29	-0.228	-4.35	-0.228	-1.21	-0.228	-6.54
-0.229	-5.4	-0.229	-4.36	-0.229	-1.2	-0.229	-6.55
-0.23	-5.37	-0.23	-4.37	-0.23	-1.21	-0.23	-6.55
-0.231	-5.36	-0.231	-4.39	-0.231	-1.21	-0.231	-6.56
-0.232	-5.33	-0.232	-4.4	-0.232	-1.21	-0.232	-6.58
-0.233	-5.33	-0.233	-4.41	-0.233	-1.2	-0.233	-6.59
-0.234	-5.43	-0.234	-4.42	-0.234	-1.21	-0.234	-6.59
-0.235	-5.34	-0.235	-4.43	-0.235	-1.22	-0.235	-6.6
-0.236	-5.38	-0.236	-4.44	-0.236	-1.23	-0.236	-6.61
-0.237	-5.37	-0.237	-4.45	-0.237	-1.22	-0.237	-6.62
-0.238	-5.43	-0.238	-4.45	-0.238	-1.22	-0.238	-6.63
-0.239	-5.43	-0.239	-4.47	-0.239	-1.22	-0.239	-6.64
-0.24	-5.38	-0.24	-4.47	-0.24	-1.22	-0.24	-6.65
-0.241	-5.46	-0.241	-4.48	-0.241	-1.22	-0.241	-6.65
-0.242	-5.51	-0.242	-4.5	-0.242	-1.22	-0.242	-6.66
-0.243	-5.52	-0.243	-4.51	-0.243	-1.21	-0.243	-6.67
-0.244	-5.55	-0.244	-4.52	-0.244	-1.23	-0.244	-6.68
-0.245	-5.54	-0.245	-4.53	-0.245	-1.24	-0.245	-6.69
-0.246	-5.35	-0.246	-4.54	-0.246	-1.25	-0.246	-6.7
-0.247	-5.33	-0.247	-4.55	-0.247	-1.24	-0.247	-6.71
-0.248	-5.36	-0.248	-4.56	-0.248	-1.24	-0.248	-6.72
-0.249	-5.48	-0.249	-4.57	-0.249	-1.24	-0.249	-6.73
-0.25	-5.47	-0.25	-4.58	-0.25	-1.24	-0.25	-6.74
-0.251	-5.48	-0.251	-4.59	-0.251	-1.24	-0.251	-6.74
-0.252	-5.48	-0.252	-4.6	-0.252	-1.24	-0.252	-6.75
-0.253	-5.62	-0.253	-4.61	-0.253	-1.22	-0.253	-6.76
-0.254	-5.62	-0.254	-4.63	-0.254	-1.23	-0.254	-6.76
-0.255	-5.81	-0.255	-4.64	-0.255	-1.24	-0.255	-6.78
-0.256	-4.74	-0.256	-4.65	-0.256	-1.25	-0.256	-6.78
-0.257	-4.45	-0.257	-4.66	-0.257	-1.25	-0.257	-6.8
-0.258	-4.83	-0.258	-4.67	-0.258	-1.25	-0.258	-6.81
-0.259	-5.04	-0.259	-4.68	-0.259	-1.24	-0.259	-6.82
-0.26	-5.13	-0.26	-4.69	-0.26	-1.25	-0.26	-6.83
-0.261	-5.14	-0.261	-4.7	-0.261	-1.25	-0.261	-6.83
-0.262	-5.04	-0.262	-4.71	-0.262	-1.25	-0.262	-6.85
-0.263	-5.01	-0.263	-4.72	-0.263	-1.24	-0.263	-6.86
-0.264	-5.07	-0.264	-4.73	-0.264	-1.25	-0.264	-6.87
-0.265	-5.08	-0.265	-4.74	-0.265	-1.26	-0.265	-6.87
-0.266	-5.17	-0.266	-4.75	-0.266	-1.26	-0.266	-6.88
-0.267	-5.28	-0.267	-4.77	-0.267	-1.26	-0.267	-6.89
-0.268	-5.98	-0.268	-4.78	-0.268	-1.26	-0.268	-6.9
-0.269	-6.07	-0.269	-4.79	-0.269	-1.26	-0.269	-6.91
-0.27	-5.74	-0.27	-4.79	-0.27	-1.26	-0.27	-6.92
-0.271	-5.64	-0.271	-4.81	-0.271	-1.26	-0.271	-6.93
-0.272	-5.61	-0.272	-4.82	-0.272	-1.26	-0.272	-6.94
-0.273	-5.59	-0.273	-4.83	-0.273	-1.25	-0.273	-6.95
-0.274	-5.58	-0.274	-4.84	-0.274	-1.26	-0.274	-6.96
-0.275	-5.57	-0.275	-4.85	-0.275	-1.28	-0.275	-6.97
-0.276	-5.57	-0.276	-4.85	-0.276	-1.29	-0.276	-6.97
-0.277	-5.58	-0.277	-4.87	-0.277	-1.28	-0.277	-6.98
-0.278	-5.58	-0.278	-4.88	-0.278	-1.28	-0.278	-6.99
-0.279	-5.58	-0.279	-4.89	-0.279	-1.28	-0.279	-7
-0.28	-5.58	-0.28	-4.9	-0.28	-1.28	-0.28	-7.02
-0.281	-5.57	-0.281	-4.91	-0.281	-1.28	-0.281	-7.02
-0.282	-5.57	-0.282	-4.92	-0.282	-1.28	-0.282	-7.03
-0.283	-5.59	-0.283	-4.93	-0.283	-1.27	-0.283	-7.04
-0.284	-5.61	-0.284	-4.94	-0.284	-1.27	-0.284	-7.05
-0.285	-5.61	-0.285	-4.95	-0.285	-1.29	-0.285	-7.05
-0.286	-5.61	-0.286	-4.96	-0.286	-1.29	-0.286	-7.06
-0.287	-5.61	-0.287	-4.97	-0.287	-1.29	-0.287	-7.07
-0.288	-5.62	-0.288	-4.98	-0.288	-1.29	-0.288	-7.08
-0.289	-5.63	-0.289	-4.99	-0.289	-1.28	-0.289	-7.09
-0.29	-5.64	-0.29	-5.01	-0.29	-1.29	-0.29	-7.1
-0.291	-5.63	-0.291	-5.02	-0.291	-1.29	-0.291	-7.11
-0.292	-5.64	-0.292	-5.03	-0.292	-1.29	-0.292	-7.12
-0.293	-5.63	-0.293	-5.03	-0.293	-1.27	-0.293	-7.13
-0.294	-5.63	-0.294	-5.03	-0.294	-1.28	-0.294	-7.14
-0.295	-5.65	-0.295	-5.05	-0.295	-1.3	-0.295	-7.15
-0.296	-5.65	-0.296	-5.06	-0.296	-1.3	-0.296	-7.16
-0.297	-5.65	-0.297	-5.07	-0.297	-1.3	-0.297	-7.17
-0.298	-5.67	-0.298	-5.08	-0.298	-1.3	-0.298	-7.18
-0.299	-5.7	-0.299	-5.09	-0.299	-1.3	-0.299	-7.19
-0.3	-5.69	-0.3	-5.1	-0.3	-1.3	-0.3	-7.19
-0.301	-5.69	-0.301	-5.11	-0.301	-1.3	-0.301	-7.2
-0.302	-5.71	-0.302	-5.13	-0.302	-1.3	-0.302	-7.21
-0.303	-5.75	-0.303	-5.14	-0.303	-1.29	-0.303	-7.22
-0.304	-5.81	-0.304	-5.15	-0.304	-1.3	-0.304	-7.23
-0.305	-5.83	-0.305	-5.16	-0.305	-1.31	-0.305	-7.23
-0.306	-5.8	-0.306	-5.17	-0.306	-1.32	-0.306	-7.24
-0.307	-5.79	-0.307	-5.18	-0.307	-1.32	-0.307	-7.25
-0.308	-5.78	-0.308	-5.19	-0.308	-1.32	-0.308	-7.27
-0.309	-5.79	-0.309	-5.2	-0.309	-1.32	-0.309	-7.28
-0.31	-5.79	-0.31	-5.21	-0.31	-1.32	-0.31	-7.29
-0.311	-5.78	-0.311	-5.22	-0.311	-1.32	-0.311	-7.3
-0.312	-5.8	-0.312	-5.23	-0.312	-1.32	-0.312	-7.3
-0.313	-5.81	-0.313	-5.24	-0.313	-1.31	-0.313	-7.3
-0.314	-5.82	-0.314	-5.26	-0.314	-1.32	-0.314	-7.32
-0.315	-5.8	-0.315	-5.26	-0.315	-1.34	-0.315	-7.33
-0.316	-5.81	-0.316	-5.27	-0.316	-1.34	-0.316	-7.34
-0.317	-5.81	-0.317	-5.28	-0.317	-1.34	-0.317	-7.35
-0.318	-5.84	-0.318	-5.29	-0.318	-1.33	-0.318	-7.36
-0.319	-5.88	-0.319	-5.3	-0.319	-1.33	-0.319	-7.37
-0.32	-5.86	-0.32	-5.31	-0.32	-1.33	-0.32	-7.38
-0.321	-5.86	-0.321	-5.32	-0.321	-1.33	-0.321	-7.38
-0.322	-5.87	-0.322	-5.34	-0.322	-1.33	-0.322	-7.39
-0.323	-5.87	-0.323	-5.35	-0.323	-1.32	-0.323	-7.4
-0.324	-5.87	-0.324	-5.35	-0.324	-1.33	-0.324	-7.4
-0.325	-5.88	-0.325	-5.36	-0.325	-1.35	-0.325	-7.38
-0.326	-5.88	-0.326	-5.38	-0.326	-1.35	-0.326	-7.4
-0.327	-5.9	-0.327	-5.39	-0.327	-1.35	-0.327	-7.41
-0.328	-5.9	-0.328	-5.4	-0.328	-1.35	-0.328	-7.43
-0.329	-5.9	-0.329	-5.41	-0.329	-1.36	-0.329	-7.44
-0.33	-5.9	-0.33	-5.42	-0.33	-1.37	-0.33	-7.45
-0.331	-5.95	-0.331	-5.43	-0.331	-1.37	-0.331	-7.46
-0.332	-5.95	-0.332	-5.44	-0.332	-1.37	-0.332	-7.47
-0.333	-5.95	-0.333	-5.45	-0.333	-1.35	-0.333	-7.48
-0.334	-5.95	-0.334	-5.46	-0.334	-1.36	-0.334	-7.49
-0.335	-5.95	-0.335	-5.47	-0.335	-1.38	-0.335	-7.5
-0.336	-5.96	-0.336	-5.48	-0.336	-1.38	-0.336	-7.51
-0.337	-5.95	-0.337	-5.48	-0.337	-1.38	-0.337	-7.51
-0.338	-5.95	-0.338	-5.5	-0.338	-1.37	-0.338	-7.53
-0.339	-5.96	-0.339	-5.5	-0.339	-1.37	-0.339	-7.54
-0.34	-5.96	-0.34	-5.52	-0.34	-1.37	-0.34	-7.55
-0.341	-6	-0.341	-5.52	-0.341	-1.37	-0.341	-7.55
-0.342	-6.02	-0.342	-5.53	-0.342	-1.37	-0.342	-7.57
-0.343	-6.03	-0.343	-5.55	-0.343	-1.36	-0.343	-7.58
-0.344	-6.03	-0.344	-5.55	-0.344	-1.37	-0.344	-7.59
-0.345	-6.02	-0.345	-5.56	-0.345	-1.39	-0.345	-7.59
-0.346	-6.03	-0.346	-5.57	-0.346	-1.39	-0.346	-7.6
-0.347	-6.03	-0.347	-5.58	-0.347	-1.39	-0.347	-7.61
-0.348	-6.04	-0.348	-5.59	-0.348	-1.39	-0.348	-7.61
-0.349	-6.05	-0.349	-5.6	-0.349	-1.39	-0.349	-7.61
-0.35	-6.05	-0.35	-5.61	-0.35	-1.39	-0.35	-7.63
-0.351	-6.05	-0.351	-5.63	-0.351	-1.39	-0.351	-7.65
-0.352	-6.06	-0.352	-5.63	-0.352	-1.39	-0.352	-7.67
-0.353	-6.07	-0.353	-5.64	-0.353	-1.38	-0.353	-7.67
-0.354	-6.06	-0.354	-5.65	-0.354	-1.39	-0.354	-7.68
-0.355	-6.04	-0.355	-5.66	-0.355	-1.41	-0.355	-7.69
-0.356	-6.1	-0.356	-5.67	-0.356	-1.42	-0.356	-7.7
-0.357	-6.14	-0.357	-5.68	-0.357	-1.41	-0.357	-7.71
-0.358	-6.12	-0.358	-5.69	-0.358	-1.42	-0.358	-7.72
-0.359	-6.12	-0.359	-5.7	-0.359	-1.41	-0.359	-7.73
-0.36	-6.12	-0.36	-5.7	-0.36	-1.42	-0.36	-7.73
-0.361	-6.13	-0.361	-5.72	-0.361	-1.42	-0.361	-7.74
-0.362	-6.14	-0.362	-5.73	-0.362	-1.41	-0.362	-7.75
-0.363	-6.21	-0.363	-5.74	-0.363	-1.41	-0.363	-7.76
-0.364	-6.23	-0.364	-5.75	-0.364	-1.42	-0.364	-7.77
-0.365	-6.13	-0.365	-5.76	-0.365	-1.43	-0.365	-7.78
-0.366	-6.47	-0.366	-5.77	-0.366	-1.44	-0.366	-7.79
-0.367	-5.9	-0.367	-5.78	-0.367	-1.44	-0.367	-7.8
-0.368	-6.23	-0.368	-5.79	-0.368	-1.44	-0.368	-7.81
-0.369	-6.27	-0.369	-5.8	-0.369	-1.44	-0.369	-7.82
-0.37	-6.31	-0.37	-5.81	-0.37	-1.44	-0.37	-7.83
-0.371	-6.28	-0.371	-5.81	-0.371	-1.44	-0.371	-7.84
-0.372	-6.38	-0.372	-5.82	-0.372	-1.44	-0.372	-7.84
-0.373	-6.4	-0.373	-5.83	-0.373	-1.43	-0.373	-7.85
-0.374	-6.35	-0.374	-5.85	-0.374	-1.44	-0.374	-7.88
-0.375	-6.34	-0.375	-5.86	-0.375	-1.45	-0.375	-7.89
-0.376	-6.33	-0.376	-5.87	-0.376	-1.45	-0.376	-7.89
-0.377	-6.32	-0.377	-5.88	-0.377	-1.45	-0.377	-7.9
-0.378	-6.31	-0.378	-5.88	-0.378	-1.45	-0.378	-7.91
-0.379	-6.32	-0.379	-5.89	-0.379	-1.45	-0.379	-7.92
-0.38	-6.31	-0.38	-5.9	-0.38	-1.45	-0.38	-7.92
-0.381	-6.32	-0.381	-5.91	-0.381	-1.45	-0.381	-7.94
-0.382	-6.31	-0.382	-5.92	-0.382	-1.45	-0.382	-7.95
-0.383	-6.3	-0.383	-5.93	-0.383	-1.45	-0.383	-7.95
-0.384	-6.31	-0.384	-5.94	-0.384	-1.46	-0.384	-7.95
-0.385	-6.33	-0.385	-5.95	-0.385	-1.47	-0.385	-7.96
-0.386	-6.35	-0.386	-5.97	-0.386	-1.47	-0.386	-7.97
-0.387	-6.35	-0.387	-5.97	-0.387	-1.47	-0.387	-7.98
-0.388	-6.35	-0.388	-5.98	-0.388	-1.47	-0.388	-8
-0.389	-6.35	-0.389	-5.99	-0.389	-1.47	-0.389	-8.01
-0.39	-6.36	-0.39	-6	-0.39	-1.48	-0.39	-8.02
-0.391	-6.36	-0.391	-6.01	-0.391	-1.47	-0.391	-8.03
-0.392	-6.38	-0.392	-6.02	-0.392	-1.47	-0.392	-8.04
-0.393	-6.37	-0.393	-6.03	-0.393	-1.47	-0.393	-8.05
-0.394	-6.38	-0.394	-6.04	-0.394	-1.48	-0.394	-8.05
-0.395	-6.39	-0.395	-6.05	-0.395	-1.49	-0.395	-8.06
-0.396	-6.4	-0.396	-6.06	-0.396	-1.5	-0.396	-8.06
-0.397	-6.41	-0.397	-6.07	-0.397	-1.49	-0.397	-8.07
-0.398	-6.41	-0.398	-6.08	-0.398	-1.5	-0.398	-8.08
-0.399	-6.42	-0.399	-6.09	-0.399	-1.49	-0.399	-8.09
-0.4	-6.42	-0.4	-6.1	-0.4	-1.5	-0.4	-8.1
-0.401	-6.42	-0.401	-6.1	-0.401	-1.5	-0.401	-8.11
-0.402	-6.42	-0.402	-6.11	-0.402	-1.5	-0.402	-8.12
-0.403	-6.43	-0.403	-6.12	-0.403	-1.49	-0.403	-8.12
-0.404	-6.43	-0.404	-6.13	-0.404	-1.5	-0.404	-8.13
-0.405	-6.42	-0.405	-6.14	-0.405	-1.52	-0.405	-8.14
-0.406	-6.43	-0.406	-6.15	-0.406	-1.52	-0.406	-8.15
-0.407	-6.44	-0.407	-6.16	-0.407	-1.52	-0.407	-8.15
-0.408	-6.44	-0.408	-6.18	-0.408	-1.52	-0.408	-8.15
-0.409	-6.45	-0.409	-6.19	-0.409	-1.52	-0.409	-8.16
-0.41	-6.45	-0.41	-6.2	-0.41	-1.52	-0.41	-8.18
-0.411	-6.46	-0.411	-6.21	-0.411	-1.53	-0.411	-8.19
-0.412	-6.45	-0.412	-6.22	-0.412	-1.54	-0.412	-8.2
-0.413	-6.45	-0.413	-6.23	-0.413	-1.54	-0.413	-8.21
-0.414	-6.45	-0.414	-6.24	-0.414	-1.55	-0.414	-8.23
-0.415	-6.47	-0.415	-6.25	-0.415	-1.56	-0.415	-8.24
-0.416	-6.5	-0.416	-6.23	-0.416	-1.56	-0.416	-8.25
-0.417	-6.5	-0.417	-6.24	-0.417	-1.55	-0.417	-8.26
-0.418	-6.55	-0.418	-6.25	-0.418	-1.55	-0.418	-8.27
-0.419	-6.59	-0.419	-6.27	-0.419	-1.55	-0.419	-8.27
-0.42	-6.57	-0.42	-6.28	-0.42	-1.55	-0.42	-8.28
-0.421	-6.56	-0.421	-6.29	-0.421	-1.55	-0.421	-8.3
-0.422	-6.55	-0.422	-6.3	-0.422	-1.54	-0.422	-8.3
-0.423	-6.56	-0.423	-6.31	-0.423	-1.54	-0.423	-8.31
-0.424	-6.57	-0.424	-6.32	-0.424	-1.56	-0.424	-8.32
-0.425	-6.57	-0.425	-6.33	-0.425	-1.57	-0.425	-8.32
-0.426	-6.57	-0.426	-6.34	-0.426	-1.57	-0.426	-8.33
-0.427	-6.57	-0.427	-6.35	-0.427	-1.57	-0.427	-8.34
-0.428	-6.57	-0.428	-6.36	-0.428	-1.56	-0.428	-8.35
-0.429	-6.58	-0.429	-6.37	-0.429	-1.56	-0.429	-8.37
-0.43	-6.59	-0.43	-6.38	-0.43	-1.57	-0.43	-8.38
-0.431	-6.59	-0.431	-6.39	-0.431	-1.57	-0.431	-8.38
-0.432	-6.58	-0.432	-6.4	-0.432	-1.56	-0.432	-8.38
-0.433	-6.59	-0.433	-6.42	-0.433	-1.56	-0.433	-8.39
-0.434	-6.59	-0.434	-6.43	-0.434	-1.57	-0.434	-8.4
-0.435	-6.64	-0.435	-6.44	-0.435	-1.58	-0.435	-8.41
-0.436	-6.65	-0.436	-6.45	-0.436	-1.58	-0.436	-8.42
-0.437	-6.68	-0.437	-6.45	-0.437	-1.58	-0.437	-8.43
-0.438	-6.67	-0.438	-6.47	-0.438	-1.59	-0.438	-8.44
-0.439	-6.65	-0.439	-6.48	-0.439	-1.59	-0.439	-8.45
-0.44	-6.65	-0.44	-6.49	-0.44	-1.59	-0.44	-8.45
-0.441	-6.65	-0.441	-6.5	-0.441	-1.59	-0.441	-8.46
-0.442	-6.65	-0.442	-6.51	-0.442	-1.58	-0.442	-8.47
-0.443	-6.66	-0.443	-6.52	-0.443	-1.58	-0.443	-8.48
-0.444	-6.66	-0.444	-6.53	-0.444	-1.59	-0.444	-8.48
-0.445	-6.67	-0.445	-6.54	-0.445	-1.6	-0.445	-8.48
-0.446	-6.68	-0.446	-6.55	-0.446	-1.61	-0.446	-8.5
-0.447	-6.67	-0.447	-6.56	-0.447	-1.61	-0.447	-8.51
-0.448	-6.68	-0.448	-6.57	-0.448	-1.61	-0.448	-8.52
-0.449	-6.68	-0.449	-6.58	-0.449	-1.61	-0.449	-8.53
-0.45	-6.69	-0.45	-6.59	-0.45	-1.61	-0.45	-8.54
-0.451	-6.69	-0.451	-6.6	-0.451	-1.61	-0.451	-8.55
-0.452	-6.7	-0.452	-6.61	-0.452	-1.61	-0.452	-8.56
-0.453	-6.7	-0.453	-6.62	-0.453	-1.61	-0.453	-8.56
-0.454	-6.7	-0.454	-6.63	-0.454	-1.62	-0.454	-8.57
-0.455	-6.71	-0.455	-6.64	-0.455	-1.63	-0.455	-8.58
-0.456	-6.71	-0.456	-6.65	-0.456	-1.63	-0.456	-8.59
-0.457	-6.71	-0.457	-6.66	-0.457	-1.63	-0.457	-8.6
-0.458	-6.72	-0.458	-6.67	-0.458	-1.63	-0.458	-8.61
-0.459	-6.75	-0.459	-6.68	-0.459	-1.63	-0.459	-8.63
-0.46	-6.75	-0.46	-6.69	-0.46	-1.63	-0.46	-8.63
-0.461	-6.74	-0.461	-6.7	-0.461	-1.63	-0.461	-8.64
-0.462	-6.74	-0.462	-6.71	-0.462	-1.63	-0.462	-8.65
-0.463	-6.74	-0.463	-6.72	-0.463	-1.63	-0.463	-8.66
-0.464	-6.75	-0.464	-6.74	-0.464	-1.64	-0.464	-8.67
-0.465	-6.75	-0.465	-6.75	-0.465	-1.65	-0.465	-8.68
-0.466	-6.76	-0.466	-6.76	-0.466	-1.65	-0.466	-8.69
-0.467	-6.81	-0.467	-6.76	-0.467	-1.65	-0.467	-8.69
-0.468	-6.84	-0.468	-6.77	-0.468	-1.65	-0.468	-8.69
-0.469	-6.82	-0.469	-6.79	-0.469	-1.65	-0.469	-8.7
-0.47	-6.81	-0.47	-6.81	-0.47	-1.65	-0.47	-8.72
-0.471	-6.81	-0.471	-6.82	-0.471	-1.66	-0.471	-8.73
-0.472	-6.8	-0.472	-6.82	-0.472	-1.65	-0.472	-8.74
-0.473	-6.81	-0.473	-6.83	-0.473	-1.65	-0.473	-8.75
-0.474	-6.82	-0.474	-6.84	-0.474	-1.67	-0.474	-8.76
-0.475	-6.83	-0.475	-6.86	-0.475	-1.68	-0.475	-8.76
-0.476	-6.84	-0.476	-6.87	-0.476	-1.69	-0.476	-8.77
-0.477	-6.84	-0.477	-6.88	-0.477	-1.68	-0.477	-8.78
-0.478	-6.84	-0.478	-6.89	-0.478	-1.68	-0.478	-8.78
-0.479	-6.86	-0.479	-6.9	-0.479	-1.68	-0.479	-8.78
-0.48	-6.87	-0.48	-6.91	-0.48	-1.69	-0.48	-8.78
-0.481	-6.87	-0.481	-6.92	-0.481	-1.69	-0.481	-8.79
-0.482	-6.87	-0.482	-6.94	-0.482	-1.68	-0.482	-8.8
-0.483	-6.88	-0.483	-6.95	-0.483	-1.69	-0.483	-8.82
-0.484	-6.88	-0.484	-6.95	-0.484	-1.7	-0.484	-8.83
-0.485	-7.02	-0.485	-6.97	-0.485	-1.71	-0.485	-8.84
-0.486	-7	-0.486	-6.98	-0.486	-1.72	-0.486	-8.85
-0.487	-6.96	-0.487	-6.97	-0.487	-1.71	-0.487	-8.86
-0.488	-6.96	-0.488	-6.98	-0.488	-1.72	-0.488	-8.87
-0.489	-6.94	-0.489	-7	-0.489	-1.72	-0.489	-8.88
-0.49	-6.91	-0.49	-7.01	-0.49	-1.73	-0.49	-8.89
-0.491	-6.93	-0.491	-7.02	-0.491	-1.73	-0.491	-8.89
-0.492	-6.94	-0.492	-7.03	-0.492	-1.72	-0.492	-8.89
-0.493	-6.95	-0.493	-7.05	-0.493	-1.72	-0.493	-8.9
-0.494	-6.92	-0.494	-7.07	-0.494	-1.74	-0.494	-8.91
-0.495	-6.92	-0.495	-7.08	-0.495	-1.75	-0.495	-8.93
-0.496	-6.94	-0.496	-7.09	-0.496	-1.76	-0.496	-8.94
-0.497	-6.97	-0.497	-7.1	-0.497	-1.76	-0.497	-8.95
-0.498	-6.98	-0.498	-7.11	-0.498	-1.76	-0.498	-8.96
-0.499	-6.99	-0.499	-7.12	-0.499	-1.76	-0.499	-8.97
-0.5	-6.98	-0.5	-7.13	-0.5	-1.76	-0.5	-8.98
-0.501	-6.98	-0.501	-7.15	-0.501	-1.76	-0.501	-9
-0.502	-6.98	-0.502	-7.16	-0.502	-1.76	-0.502	-9.01
-0.503	-6.98	-0.503	-7.17	-0.503	-1.76	-0.503	-9.01
-0.504	-6.99	-0.504	-7.18	-0.504	-1.78	-0.504	-9.01
-0.505	-7	-0.505	-7.2	-0.505	-1.78	-0.505	-9.02
-0.506	-7	-0.506	-7.21	-0.506	-1.79	-0.506	-9.03
-0.507	-7.01	-0.507	-7.22	-0.507	-1.79	-0.507	-9.05
-0.508	-7.01	-0.508	-7.23	-0.508	-1.79	-0.508	-9.06
-0.509	-7.01	-0.509	-7.24	-0.509	-1.79	-0.509	-9.07
-0.51	-7.01	-0.51	-7.26	-0.51	-1.8	-0.51	-9.08
-0.511	-7.01	-0.511	-7.27	-0.511	-1.8	-0.511	-9.09
-0.512	-7.02	-0.512	-7.29	-0.512	-1.8	-0.512	-9.1
-0.513	-7.37	-0.513	-7.3	-0.513	-1.8	-0.513	-9.11
-0.514	-8.29	-0.514	-7.31	-0.514	-1.82	-0.514	-9.12
-0.515	-7.95	-0.515	-7.32	-0.515	-1.83	-0.515	-9.12
-0.516	-7.73	-0.516	-7.34	-0.516	-1.84	-0.516	-9.12
-0.517	-7.61	-0.517	-7.36	-0.517	-1.84	-0.517	-9.13
-0.518	-7.54	-0.518	-7.37	-0.518	-1.84	-0.518	-9.15
-0.519	-7.49	-0.519	-7.38	-0.519	-1.84	-0.519	-9.16
-0.52	-7.5	-0.52	-7.39	-0.52	-1.85	-0.52	-9.17
-0.521	-7.46	-0.521	-7.41	-0.521	-1.85	-0.521	-9.19
-0.522	-7.42	-0.522	-7.42	-0.522	-1.84	-0.522	-9.2
-0.523	-7.41	-0.523	-7.43	-0.523	-1.85	-0.523	-9.21
-0.524	-7.4	-0.524	-7.45	-0.524	-1.87	-0.524	-9.22
-0.525	-7.39	-0.525	-7.46	-0.525	-1.88	-0.525	-9.23
-0.526	-6.71	-0.526	-7.48	-0.526	-1.88	-0.526	-9.24
-0.527	-6.37	-0.527	-7.48	-0.527	-1.88	-0.527	-9.24
-0.528	-6.67	-0.528	-7.5	-0.528	-1.89	-0.528	-9.16
-0.529	-6.83	-0.529	-7.52	-0.529	-1.89	-0.529	-8.97
-0.53	-6.96	-0.53	-7.53	-0.53	-1.9	-0.53	-8.81
-0.531	-7	-0.531	-7.54	-0.531	-1.91	-0.531	-8.76
-0.532	-7.02	-0.532	-7.56	-0.532	-1.93	-0.532	-8.77
-0.533	-7.04	-0.533	-7.57	-0.533	-1.93	-0.533	-8.78
-0.534	-7.06	-0.534	-7.59	-0.534	-1.95	-0.534	-8.83
-0.535	-7.09	-0.535	-7.6	-0.535	-1.95	-0.535	-8.87
-0.536	-7.1	-0.536	-7.6	-0.536	-1.96	-0.536	-8.92
-0.537	-7.1	-0.537	-7.62	-0.537	-1.95	-0.537	-8.97
-0.538	-7.11	-0.538	-7.64	-0.538	-1.95	-0.538	-9
-0.539	-7.13	-0.539	-7.65	-0.539	-1.95	-0.539	-9.01
-0.54	-7.15	-0.54	-7.67	-0.54	-1.95	-0.54	-9.03
-0.541	-7.15	-0.541	-7.69	-0.541	-1.95	-0.541	-9.05
-0.542	-7.17	-0.542	-7.7	-0.542	-1.95	-0.542	-9.07
-0.543	-7.16	-0.543	-7.71	-0.543	-1.95	-0.543	-9.09
-0.544	-7.22	-0.544	-7.73	-0.544	-1.97	-0.544	-9.11
-0.545	-7.3	-0.545	-7.74	-0.545	-1.98	-0.545	-9.13
-0.546	-7.26	-0.546	-7.76	-0.546	-1.99	-0.546	-9.15
-0.547	-7.25	-0.547	-7.77	-0.547	-1.99	-0.547	-9.16
-0.548	-7.23	-0.548	-7.79	-0.548	-2	-0.548	-9.18
-0.549	-7.24	-0.549	-7.81	-0.549	-2	-0.549	-9.19
-0.55	-7.23	-0.55	-7.82	-0.55	-2.01	-0.55	-9.21
-0.551	-7.23	-0.551	-7.82	-0.551	-2.01	-0.551	-9.22
-0.552	-7.24	-0.552	-7.84	-0.552	-2.01	-0.552	-9.23
-0.553	-7.27	-0.553	-7.86	-0.553	-2.02	-0.553	-9.24
-0.554	-7.28	-0.554	-7.87	-0.554	-2.04	-0.554	-9.26
-0.555	-7.27	-0.555	-7.88	-0.555	-2.05	-0.555	-9.28
-0.556	-7.27	-0.556	-7.9	-0.556	-2.06	-0.556	-9.29
-0.557	-7.26	-0.557	-7.92	-0.557	-2.06	-0.557	-9.3
-0.558	-7.25	-0.558	-7.94	-0.558	-2.06	-0.558	-9.31
-0.559	-7.37	-0.559	-7.95	-0.559	-2.06	-0.559	-9.32
-0.56	-7.35	-0.56	-7.97	-0.56	-2.07	-0.56	-9.34
-0.561	-7.32	-0.561	-7.98	-0.561	-2.06	-0.561	-9.35
-0.562	-7.38	-0.562	-8	-0.562	-2.06	-0.562	-9.37
-0.563	-7.35	-0.563	-8.01	-0.563	-2.06	-0.563	-9.37
-0.564	-7.35	-0.564	-8.04	-0.564	-2.08	-0.564	-9.39
-0.565	-7.35	-0.565	-8.06	-0.565	-2.09	-0.565	-9.4
-0.566	-7.33	-0.566	-8.07	-0.566	-2.09	-0.566	-9.41
-0.567	-7.33	-0.567	-8.08	-0.567	-2.1	-0.567	-9.43
-0.568	-7.33	-0.568	-8.1	-0.568	-2.1	-0.568	-9.44
-0.569	-7.33	-0.569	-8.11	-0.569	-2.11	-0.569	-9.46
-0.57	-7.33	-0.57	-8.13	-0.57	-2.11	-0.57	-9.47
-0.571	-7.35	-0.571	-8.15	-0.571	-2.11	-0.571	-9.48
-0.572	-7.44	-0.572	-8.17	-0.572	-2.11	-0.572	-9.49
-0.573	-7.42	-0.573	-8.19	-0.573	-2.12	-0.573	-9.51
-0.574	-7.38	-0.574	-8.21	-0.574	-2.14	-0.574	-9.52
-0.575	-7.37	-0.575	-8.22	-0.575	-2.16	-0.575	-9.53
-0.576	-7.37	-0.576	-8.25	-0.576	-2.16	-0.576	-9.54
-0.577	-7.36	-0.577	-8.27	-0.577	-2.16	-0.577	-9.55
-0.578	-7.36	-0.578	-8.28	-0.578	-2.16	-0.578	-9.57
-0.579	-7.36	-0.579	-8.3	-0.579	-2.16	-0.579	-9.58
-0.58	-7.36	-0.58	-8.32	-0.58	-2.17	-0.58	-9.59
-0.581	-7.36	-0.581	-8.33	-0.581	-2.16	-0.581	-9.61
-0.582	-7.36	-0.582	-8.36	-0.582	-2.16	-0.582	-9.62
-0.583	-7.36	-0.583	-8.38	-0.583	-2.17	-0.583	-9.63
-0.584	-7.35	-0.584	-8.39	-0.584	-2.18	-0.584	-9.64
-0.585	-7.38	-0.585	-8.4	-0.585	-2.2	-0.585	-9.66
-0.586	-7.4	-0.586	-8.42	-0.586	-2.21	-0.586	-9.68
-0.587	-7.5	-0.587	-8.44	-0.587	-2.21	-0.587	-9.68
-0.588	-7.47	-0.588	-8.46	-0.588	-2.21	-0.588	-9.69
-0.589	-7.44	-0.589	-8.49	-0.589	-2.21	-0.589	-9.71
-0.59	-7.42	-0.59	-8.52	-0.59	-2.22	-0.59	-9.73
-0.591	-7.44	-0.591	-8.53	-0.591	-2.21	-0.591	-9.74
-0.592	-7.44	-0.592	-8.55	-0.592	-2.22	-0.592	-9.75
-0.593	-7.45	-0.593	-8.57	-0.593	-2.22	-0.593	-9.76
-0.594	-7.51	-0.594	-8.59	-0.594	-2.24	-0.594	-9.77
-0.595	-7.5	-0.595	-8.61	-0.595	-2.25	-0.595	-9.78
-0.596	-7.5	-0.596	-8.63	-0.596	-2.26	-0.596	-9.8
-0.597	-7.49	-0.597	-8.64	-0.597	-2.25	-0.597	-9.81
-0.598	-7.48	-0.598	-8.66	-0.598	-2.25	-0.598	-9.82
-0.599	-7.49	-0.599	-8.66	-0.599	-2.26	-0.599	-9.83
-0.6	-7.5	-0.6	-8.69	-0.6	-2.29	-0.6	-9.84
-0.601	-7.49	-0.601	-8.72	-0.601	-2.3	-0.601	-9.86
-0.602	-7.48	-0.602	-8.74	-0.602	-2.3	-0.602	-9.87
-0.603	-7.46	-0.603	-8.76	-0.603	-2.3	-0.603	-9.89
-0.604	-7.48	-0.604	-8.78	-0.604	-2.32	-0.604	-9.9
-0.605	-7.49	-0.605	-8.8	-0.605	-2.32	-0.605	-9.91
-0.606	-7.48	-0.606	-8.82	-0.606	-2.32	-0.606	-9.92
-0.607	-7.49	-0.607	-8.84	-0.607	-2.31	-0.607	-9.93
-0.608	-7.48	-0.608	-8.86	-0.608	-2.31	-0.608	-9.95
-0.609	-7.48	-0.609	-8.88	-0.609	-2.31	-0.609	-9.96
-0.61	-7.52	-0.61	-8.9	-0.61	-2.31	-0.61	-9.98
-0.611	-7.56	-0.611	-8.91	-0.611	-2.31	-0.611	-9.99
-0.612	-7.54	-0.612	-8.94	-0.612	-2.32	-0.612	-10
-0.613	-7.53	-0.613	-8.97	-0.613	-2.32	-0.613	-10
-0.614	-7.53	-0.614	-8.98	-0.614	-2.34	-0.614	-10
-0.615	-7.53	-0.615	-9.01	-0.615	-2.35	-0.615	-10
-0.616	-7.53	-0.616	-9.02	-0.616	-2.35	-0.616	-10.1
-0.617	-7.57	-0.617	-9.04	-0.617	-2.35	-0.617	-10.1
-0.618	-7.58	-0.618	-9.06	-0.618	-2.35	-0.618	-10.1
-0.619	-7.57	-0.619	-9.09	-0.619	-2.36	-0.619	-10.1
-0.62	-7.58	-0.62	-9.11	-0.62	-2.36	-0.62	-10.1
-0.621	-7.56	-0.621	-9.13	-0.621	-2.36	-0.621	-10.1
-0.622	-7.55	-0.622	-9.14	-0.622	-2.36	-0.622	-10.1
-0.623	-7.56	-0.623	-9.16	-0.623	-2.36	-0.623	-10.1
-0.624	-7.57	-0.624	-9.19	-0.624	-2.38	-0.624	-10.2
-0.625	-7.58	-0.625	-9.22	-0.625	-2.39	-0.625	-10.2
-0.626	-7.61	-0.626	-9.23	-0.626	-2.4	-0.626	-10.2
-0.627	-7.58	-0.627	-9.26	-0.627	-2.4	-0.627	-10.2
-0.628	-7.59	-0.628	-9.28	-0.628	-2.41	-0.628	-10.2
-0.629	-7.59	-0.629	-9.3	-0.629	-2.42	-0.629	-10.2
-0.63	-7.59	-0.63	-9.32	-0.63	-2.43	-0.63	-10.2
-0.631	-7.6	-0.631	-9.34	-0.631	-2.43	-0.631	-10.3
-0.632	-7.65	-0.632	-9.37	-0.632	-2.44	-0.632	-10.3
-0.633	-7.65	-0.633	-9.38	-0.633	-2.44	-0.633	-10.3
-0.634	-7.65	-0.634	-9.4	-0.634	-2.46	-0.634	-10.3
-0.635	-7.64	-0.635	-9.43	-0.635	-2.47	-0.635	-10.3
-0.636	-7.63	-0.636	-9.45	-0.636	-2.47	-0.636	-10.3
-0.637	-7.61	-0.637	-9.47	-0.637	-2.47	-0.637	-10.3
-0.638	-7.59	-0.638	-9.5	-0.638	-2.47	-0.638	-10.4
-0.639	-7.6	-0.639	-9.52	-0.639	-2.47	-0.639	-10.4
-0.64	-7.62	-0.64	-9.55	-0.64	-2.48	-0.64	-10.4
-0.641	-7.64	-0.641	-9.57	-0.641	-2.48	-0.641	-10.4
-0.642	-7.65	-0.642	-9.59	-0.642	-2.48	-0.642	-10.4
-0.643	-7.67	-0.643	-9.62	-0.643	-2.5	-0.643	-10.4
-0.644	-7.71	-0.644	-9.63	-0.644	-2.53	-0.644	-10.4
-0.645	-7.71	-0.645	-9.66	-0.645	-2.53	-0.645	-10.5
-0.646	-7.7	-0.646	-9.68	-0.646	-2.54	-0.646	-10.5
-0.647	-7.71	-0.647	-9.7	-0.647	-2.54	-0.647	-10.5
-0.648	-7.7	-0.648	-9.74	-0.648	-2.55	-0.648	-10.5
-0.649	-7.71	-0.649	-9.75	-0.649	-2.55	-0.649	-10.5
-0.65	-7.72	-0.65	-9.78	-0.65	-2.56	-0.65	-10.5
-0.651	-7.73	-0.651	-9.8	-0.651	-2.55	-0.651	-10.6
-0.652	-7.81	-0.652	-9.82	-0.652	-2.56	-0.652	-10.6
-0.653	-7.8	-0.653	-9.83	-0.653	-2.57	-0.653	-10.6
-0.654	-7.85	-0.654	-9.85	-0.654	-2.59	-0.654	-10.6
-0.655	-8.1	-0.655	-9.88	-0.655	-2.6	-0.655	-10.6
-0.656	-8	-0.656	-9.9	-0.656	-2.61	-0.656	-10.6
-0.657	-7.95	-0.657	-9.93	-0.657	-2.62	-0.657	-10.6
-0.658	-7.92	-0.658	-9.95	-0.658	-2.62	-0.658	-10.6
-0.659	-7.91	-0.659	-9.98	-0.659	-2.63	-0.659	-10.7
-0.66	-7.91	-0.66	-10	-0.66	-2.65	-0.66	-10.7
-0.661	-7.89	-0.661	-10	-0.661	-2.64	-0.661	-10.7
-0.662	-7.89	-0.662	-10.1	-0.662	-2.65	-0.662	-10.7
-0.663	-7.88	-0.663	-10.1	-0.663	-2.67	-0.663	-10.7
-0.664	-7.88	-0.664	-10.1	-0.664	-2.7	-0.664	-10.8
-0.665	-7.89	-0.665	-10.1	-0.665	-2.72	-0.665	-10.8
-0.666	-7.87	-0.666	-10.1	-0.666	-2.74	-0.666	-10.8
-0.667	-7.9	-0.667	-10.2	-0.667	-2.75	-0.667	-10.8
-0.668	-7.98	-0.668	-10.2	-0.668	-2.76	-0.668	-10.8
-0.669	-7.94	-0.669	-10.2	-0.669	-2.77	-0.669	-10.9
-0.67	-7.92	-0.67	-10.2	-0.67	-2.78	-0.67	-10.9
-0.671	-7.92	-0.671	-10.3	-0.671	-2.78	-0.671	-10.9
-0.672	-7.93	-0.672	-10.3	-0.672	-2.8	-0.672	-10.9
-0.673	-7.94	-0.673	-10.3	-0.673	-2.82	-0.673	-10.9
-0.674	-7.96	-0.674	-10.3	-0.674	-2.85	-0.674	-11
-0.675	-7.96	-0.675	-10.4	-0.675	-2.86	-0.675	-11
-0.676	-7.97	-0.676	-10.4	-0.676	-2.89	-0.676	-11
-0.677	-7.99	-0.677	-10.4	-0.677	-2.91	-0.677	-11
-0.678	-7.97	-0.678	-10.4	-0.678	-2.93	-0.678	-11
-0.679	-8.04	-0.679	-10.5	-0.679	-2.95	-0.679	-11.1
-0.68	-8	-0.68	-10.5	-0.68	-2.96	-0.68	-11.1
-0.681	-7.98	-0.681	-10.5	-0.681	-2.97	-0.681	-11.1
-0.682	-7.99	-0.682	-10.5	-0.682	-2.98	-0.682	-11.1
-0.683	-8.01	-0.683	-10.7	-0.683	-3	-0.683	-11.1
-0.684	-8.02	-0.684	-10.8	-0.684	-3.03	-0.684	-11.2
-0.685	-8.02	-0.685	-11	-0.685	-3.04	-0.685	-11.2
-0.686	-8.03	-0.686	-10.8	-0.686	-3.06	-0.686	-11.2
-0.687	-8.1	-0.687	-10.7	-0.687	-3.08	-0.687	-11.2
-0.688	-8.1	-0.688	-10.7	-0.688	-3.1	-0.688	-11.2
-0.689	-8.11	-0.689	-10.8	-0.689	-3.11	-0.689	-11.3
-0.69	-8.12	-0.69	-10.8	-0.69	-3.13	-0.69	-11.3
-0.691	-8.12	-0.691	-10.8	-0.691	-3.15	-0.691	-11.3
-0.692	-8.13	-0.692	-10.8	-0.692	-3.18	-0.692	-11.3
-0.693	-8.24	-0.693	-10.9	-0.693	-3.2	-0.693	-11.4
-0.694	-8.25	-0.694	-10.9	-0.694	-3.24	-0.694	-11.4
-0.695	-8.21	-0.695	-10.9	-0.695	-3.26	-0.695	-11.4
-0.696	-8.18	-0.696	-10.9	-0.696	-3.29	-0.696	-11.4
-0.697	-8.19	-0.697	-11	-0.697	-3.31	-0.697	-11.5
-0.698	-8.21	-0.698	-11	-0.698	-3.33	-0.698	-11.5
-0.699	-8.22	-0.699	-11	-0.699	-3.37	-0.699	-11.5
-0.7	-8.23	-0.7	-11	-0.7	-3.4	-0.7	-11.5
-0.701	-8.24	-0.701	-11.1	-0.701	-3.42	-0.701	-11.6
-0.702	-8.24	-0.702	-11.1	-0.702	-3.44	-0.702	-11.6
-0.703	-8.28	-0.703	-11.1	-0.703	-3.47	-0.703	-11.6
-0.704	-8.4	-0.704	-11.1	-0.704	-3.51	-0.704	-11.6
-0.705	-8.36	-0.705	-11.2	-0.705	-3.54	-0.705	-11.7
-0.706	-8.33	-0.706	-11.2	-0.706	-3.57	-0.706	-11.7
-0.707	-8.34	-0.707	-11.2	-0.707	-3.6	-0.707	-11.7
-0.708	-8.37	-0.708	-11.2	-0.708	-3.62	-0.708	-11.8
-0.709	-8.4	-0.709	-11.3	-0.709	-3.65	-0.709	-11.8
-0.71	-8.45	-0.71	-11.3	-0.71	-3.68	-0.71	-11.8
-0.711	-8.42	-0.711	-11.3	-0.711	-3.7	-0.711	-11.8
-0.712	-8.47	-0.712	-11.3	-0.712	-3.74	-0.712	-11.9
-0.713	-8.52	-0.713	-11.3	-0.713	-3.77	-0.713	-11.9
-0.714	-8.5	-0.714	-11.4	-0.714	-3.82	-0.714	-11.9
-0.715	-8.5	-0.715	-11.4	-0.715	-3.85	-0.715	-11.9
-0.716	-8.52	-0.716	-11.4	-0.716	-3.89	-0.716	-11.9
-0.717	-8.53	-0.717	-11.5	-0.717	-3.92	-0.717	-12
-0.718	-8.53	-0.718	-11.5	-0.718	-3.95	-0.718	-12
-0.719	-8.54	-0.719	-11.5	-0.719	-3.99	-0.719	-12
-0.72	-8.55	-0.72	-11.6	-0.72	-4.03	-0.72	-12.1
-0.721	-8.55	-0.721	-11.6	-0.721	-4.06	-0.721	-12.1
-0.722	-8.55	-0.722	-11.6	-0.722	-4.1	-0.722	-12.1
-0.723	-8.63	-0.723	-11.6	-0.723	-4.14	-0.723	-12.2
-0.724	-8.7	-0.724	-11.6	-0.724	-4.19	-0.724	-12.2
-0.725	-8.69	-0.725	-11.7	-0.725	-4.23	-0.725	-12.2
-0.726	-8.67	-0.726	-11.7	-0.726	-4.28	-0.726	-12.3
-0.727	-8.68	-0.727	-11.7	-0.727	-4.32	-0.727	-12.3
-0.728	-8.69	-0.728	-11.7	-0.728	-4.36	-0.728	-12.3
-0.729	-8.81	-0.729	-11.8	-0.729	-4.4	-0.729	-12.4
-0.73	-8.86	-0.73	-11.8	-0.73	-4.44	-0.73	-12.4
-0.731	-8.85	-0.731	-11.8	-0.731	-4.48	-0.731	-12.4
-0.732	-8.84	-0.732	-11.9	-0.732	-4.53	-0.732	-12.5
-0.733	-8.85	-0.733	-11.9	-0.733	-4.57	-0.733	-12.5
-0.734	-8.86	-0.734	-11.9	-0.734	-4.63	-0.734	-12.5
-0.735	-8.87	-0.735	-11.7	-0.735	-4.68	-0.735	-12.6
-0.736	-8.89	-0.736	-11.7	-0.736	-4.73	-0.736	-12.6
-0.737	-8.91	-0.737	-11.8	-0.737	-4.78	-0.737	-12.7
-0.738	-8.93	-0.738	-11.8	-0.738	-4.83	-0.738	-12.7
-0.739	-9.01	-0.739	-11.9	-0.739	-4.88	-0.739	-12.7
-0.74	-9.04	-0.74	-11.9	-0.74	-4.93	-0.74	-12.8
-0.741	-9.07	-0.741	-11.9	-0.741	-4.98	-0.741	-12.8
-0.742	-9.07	-0.742	-11.9	-0.742	-5.03	-0.742	-12.9
-0.743	-9.09	-0.743	-12	-0.743	-5.09	-0.743	-12.9
-0.744	-9.11	-0.744	-12	-0.744	-5.15	-0.744	-13
-0.745	-9.14	-0.745	-12.1	-0.745	-5.2	-0.745	-13
-0.746	-9.14	-0.746	-12.1	-0.746	-5.26	-0.746	-13.1
-0.747	-9.13	-0.747	-12.1	-0.747	-5.32	-0.747	-13.1
-0.748	-9.16	-0.748	-12.1	-0.748	-5.38	-0.748	-13.1
-0.749	-9.16	-0.749	-12.1	-0.749	-5.44	-0.749	-13.2
-0.75	-9.42	-0.75	-12.2	-0.75	-5.5	-0.75	-13.2
-0.751	-9.58	-0.751	-12.2	-0.751	-5.55	-0.751	-13.3
-0.752	-9.63	-0.752	-12.2	-0.752	-5.62	-0.752	-13.3
-0.753	-9.6	-0.753	-12.3	-0.753	-5.68	-0.753	-13.3
-0.754	-9.59	-0.754	-12.3	-0.754	-5.75	-0.754	-13.4
-0.755	-9.59	-0.755	-12.3	-0.755	-5.8	-0.755	-13.4
-0.756	-9.74	-0.756	-12.3	-0.756	-5.86	-0.756	-13.5
-0.757	-9.74	-0.757	-12.3	-0.757	-5.92	-0.757	-13.5
-0.758	-9.73	-0.758	-12.4	-0.758	-5.98	-0.758	-13.6
-0.759	-9.7	-0.759	-12.4	-0.759	-6.04	-0.759	-13.6
-0.76	-9.73	-0.76	-12.7	-0.76	-6.09	-0.76	-13.7
-0.761	-9.75	-0.761	-12.7	-0.761	-6.15	-0.761	-13.7
-0.762	-9.78	-0.762	-12.6	-0.762	-6.21	-0.762	-13.8
-0.763	-9.81	-0.763	-12.7	-0.763	-6.28	-0.763	-13.8
-0.764	-9.85	-0.764	-12.7	-0.764	-6.35	-0.764	-13.9
-0.765	-9.87	-0.765	-12.8	-0.765	-6.41	-0.765	-13.9
-0.766	-9.89	-0.766	-12.8	-0.766	-6.48	-0.766	-14
-0.767	-9.92	-0.767	-12.8	-0.767	-6.54	-0.767	-14
-0.768	-9.93	-0.768	-12.8	-0.768	-6.61	-0.768	-14.1
-0.769	-9.94	-0.769	-12.8	-0.769	-6.68	-0.769	-14.2
-0.77	-9.99	-0.77	-12.9	-0.77	-6.74	-0.77	-14.2
-0.771	-10	-0.771	-12.9	-0.771	-6.81	-0.771	-14.3
-0.772	-10	-0.772	-13	-0.772	-6.89	-0.772	-14.3
-0.773	-10	-0.773	-13	-0.773	-6.96	-0.773	-14.4
-0.774	-10.1	-0.774	-13	-0.774	-7.04	-0.774	-14.5
-0.775	-10.1	-0.775	-13	-0.775	-7.11	-0.775	-14.5
-0.776	-10.1	-0.776	-13.1	-0.776	-7.19	-0.776	-14.6
-0.777	-10.2	-0.777	-13.1	-0.777	-7.26	-0.777	-14.6
-0.778	-10.3	-0.778	-13.1	-0.778	-7.33	-0.778	-14.7
-0.779	-10.5	-0.779	-13.2	-0.779	-7.4	-0.779	-14.7
-0.78	-10.5	-0.78	-13.2	-0.78	-7.47	-0.78	-14.8
-0.781	-10.5	-0.781	-13.3	-0.781	-7.54	-0.781	-14.8
-0.782	-10.5	-0.782	-13.3	-0.782	-7.62	-0.782	-14.9
-0.783	-10.5	-0.783	-13.3	-0.783	-7.68	-0.783	-15
-0.784	-10.6	-0.784	-13.3	-0.784	-7.76	-0.784	-15
-0.785	-10.8	-0.785	-13.3	-0.785	-7.83	-0.785	-15.1
-0.786	-10.8	-0.786	-13.4	-0.786	-7.9	-0.786	-15.1
-0.787	-10.8	-0.787	-13.4	-0.787	-7.98	-0.787	-15.2
-0.788	-10.8	-0.788	-13.4	-0.788	-8.06	-0.788	-15.3
-0.789	-10.9	-0.789	-13.5	-0.789	-8.13	-0.789	-15.3
-0.79	-10.9	-0.79	-13.5	-0.79	-8.21	-0.79	-15.4
-0.791	-11.1	-0.791	-13.6	-0.791	-8.29	-0.791	-15.4
-0.792	-11.1	-0.792	-13.6	-0.792	-8.38	-0.792	-15.5
-0.793	-11.1	-0.793	-13.6	-0.793	-8.45	-0.793	-15.6
-0.794	-11.1	-0.794	-13.7	-0.794	-8.52	-0.794	-15.7
-0.795	-11.2	-0.795	-13.7	-0.795	-8.59	-0.795	-15.7
-0.796	-11.2	-0.796	-13.7	-0.796	-8.67	-0.796	-15.8
-0.797	-11.3	-0.797	-13.8	-0.797	-8.75	-0.797	-15.8
-0.798	-11.3	-0.798	-13.8	-0.798	-8.83	-0.798	-15.9
-0.799	-11.3	-0.799	-13.9	-0.799	-8.91	-0.799	-16
-0.8	-11.3	-0.8	-13.9	-0.8	-9	-0.8	-16.1
-0.801	-11.4	-0.801	-13.9	-0.801	-9.1	-0.801	-16.1
-0.802	-11.4	-0.802	-13.9	-0.802	-9.2	-0.802	-16.2
-0.803	-11.5	-0.803	-14	-0.803	-9.29	-0.803	-16.3
-0.804	-11.5	-0.804	-14	-0.804	-9.36	-0.804	-16.4
-0.805	-11.6	-0.805	-14.1	-0.805	-9.44	-0.805	-16.5
-0.806	-11.6	-0.806	-14.1	-0.806	-9.52	-0.806	-16.6
-0.807	-11.7	-0.807	-14.1	-0.807	-9.6	-0.807	-16.6
-0.808	-11.8	-0.808	-14.2	-0.808	-9.69	-0.808	-16.7
-0.809	-11.8	-0.809	-14.2	-0.809	-9.77	-0.809	-16.8
-0.81	-11.8	-0.81	-14.2	-0.81	-9.85	-0.81	-16.9
-0.811	-11.8	-0.811	-14.3	-0.811	-9.94	-0.811	-17
-0.812	-11.9	-0.812	-14.3	-0.812	-10	-0.812	-17
-0.813	-12	-0.813	-14.3	-0.813	-10.1	-0.813	-17.1
-0.814	-12	-0.814	-14.3	-0.814	-10.2	-0.814	-17.1
-0.815	-12.1	-0.815	-14.4	-0.815	-10.3	-0.815	-17.2
-0.816	-12.2	-0.816	-14.4	-0.816	-10.4	-0.816	-17.3
-0.817	-12.2	-0.817	-14.5	-0.817	-10.4	-0.817	-17.4
-0.818	-12.3	-0.818	-14.5	-0.818	-10.5	-0.818	-17.5
-0.819	-12.3	-0.819	-14.5	-0.819	-10.6	-0.819	-17.5
-0.82	-12.4	-0.82	-14.6	-0.82	-10.7	-0.82	-17.6
-0.821	-12.4	-0.821	-14.6	-0.821	-10.8	-0.821	-17.7
-0.822	-12.4	-0.822	-14.7	-0.822	-10.9	-0.822	-17.8
-0.823	-12.5	-0.823	-14.7	-0.823	-11	-0.823	-17.9
-0.824	-12.8	-0.824	-14.7	-0.824	-11.1	-0.824	-17.9
-0.825	-13.1	-0.825	-14.8	-0.825	-11.2	-0.825	-18
-0.826	-13.1	-0.826	-14.8	-0.826	-11.2	-0.826	-18.1
-0.827	-13.1	-0.827	-14.9	-0.827	-11.3	-0.827	-18.2
-0.828	-13.1	-0.828	-14.9	-0.828	-11.4	-0.828	-18.3
-0.829	-13.2	-0.829	-15	-0.829	-11.5	-0.829	-18.4
-0.83	-13.1	-0.83	-15	-0.83	-11.6	-0.83	-18.5
-0.831	-13.2	-0.831	-15	-0.831	-11.7	-0.831	-18.6
-0.832	-13.2	-0.832	-15	-0.832	-11.8	-0.832	-18.7
-0.833	-13.2	-0.833	-15.1	-0.833	-11.9	-0.833	-18.8
-0.834	-13.3	-0.834	-15.2	-0.834	-12	-0.834	-18.8
-0.835	-13.1	-0.835	-15.3	-0.835	-12.1	-0.835	-18.9
-0.836	-12.6	-0.836	-15.3	-0.836	-12.2	-0.836	-19
-0.837	-12.5	-0.837	-15.3	-0.837	-12.3	-0.837	-19.1
-0.838	-12.5	-0.838	-15.3	-0.838	-12.4	-0.838	-19.2
-0.839	-12.7	-0.839	-15.4	-0.839	-12.5	-0.839	-19.3
-0.84	-12.9	-0.84	-15.4	-0.84	-12.6	-0.84	-19.4
-0.841	-12.9	-0.841	-15.5	-0.841	-12.7	-0.841	-19.5
-0.842	-12.9	-0.842	-15.5	-0.842	-12.8	-0.842	-19.7
-0.843	-13	-0.843	-15.6	-0.843	-12.8	-0.843	-19.8
-0.844	-13	-0.844	-15.6	-0.844	-12.9	-0.844	-19.9
-0.845	-13.1	-0.845	-15.6	-0.845	-13	-0.845	-20
-0.846	-13.3	-0.846	-15.7	-0.846	-13.1	-0.846	-20.1
-0.847	-13.3	-0.847	-15.7	-0.847	-13.2	-0.847	-20.2
-0.848	-13.4	-0.848	-15.8	-0.848	-13.3	-0.848	-20.3
-0.849	-13.5	-0.849	-15.8	-0.849	-13.4	-0.849	-20.4
-0.85	-13.5	-0.85	-15.8	-0.85	-13.5	-0.85	-20.5
-0.851	-13.6	-0.851	-15.9	-0.851	-13.6	-0.851	-20.6
-0.852	-13.8	-0.852	-16	-0.852	-13.7	-0.852	-20.7
-0.853	-13.8	-0.853	-16	-0.853	-13.8	-0.853	-20.8
-0.854	-13.8	-0.854	-16	-0.854	-13.9	-0.854	-20.8
-0.855	-13.8	-0.855	-16.1	-0.855	-14	-0.855	-20.9
-0.856	-13.9	-0.856	-16.1	-0.856	-14.1	-0.856	-21.1
-0.857	-14	-0.857	-16.2	-0.857	-14.2	-0.857	-21.1
-0.858	-14	-0.858	-16.3	-0.858	-14.3	-0.858	-21.2
-0.859	-14	-0.859	-16.3	-0.859	-14.4	-0.859	-21.3
-0.86	-14.2	-0.86	-16.3	-0.86	-14.5	-0.86	-21.4
-0.861	-14.3	-0.861	-16.4	-0.861	-14.6	-0.861	-21.6
-0.862	-14.4	-0.862	-16.4	-0.862	-14.7	-0.862	-21.7
-0.863	-14.4	-0.863	-16.5	-0.863	-14.8	-0.863	-21.8
-0.864	-14.5	-0.864	-16.6	-0.864	-14.9	-0.864	-21.9
-0.865	-14.4	-0.865	-16.6	-0.865	-15	-0.865	-22
-0.866	-14.5	-0.866	-16.6	-0.866	-15.1	-0.866	-22.1
-0.867	-14.8	-0.867	-16.7	-0.867	-15.2	-0.867	-21.5
-0.868	-14.8	-0.868	-16.7	-0.868	-15.3	-0.868	-21.4
-0.869	-14.7	-0.869	-16.8	-0.869	-15.4	-0.869	-21.4
-0.87	-14.7	-0.87	-16.8	-0.87	-15.5	-0.87	-21.5
-0.871	-14.7	-0.871	-16.8	-0.871	-15.7	-0.871	-21.6
-0.872	-14.8	-0.872	-16.9	-0.872	-15.8	-0.872	-21.7
-0.873	-14.9	-0.873	-16.9	-0.873	-15.9	-0.873	-21.7
-0.874	-15	-0.874	-17	-0.874	-15.9	-0.874	-21.7
-0.875	-15.1	-0.875	-17	-0.875	-16	-0.875	-21.6
-0.876	-15.2	-0.876	-17.1	-0.876	-16.1	-0.876	-21.7
-0.877	-15.3	-0.877	-17.2	-0.877	-16.3	-0.877	-21.8
-0.878	-15.3	-0.878	-17.2	-0.878	-16.4	-0.878	-21.9
-0.879	-15.4	-0.879	-17.2	-0.879	-16.5	-0.879	-22.1
-0.88	-15.5	-0.88	-17.3	-0.88	-16.6	-0.88	-22.2
-0.881	-15.6	-0.881	-17.4	-0.881	-16.7	-0.881	-22.3
-0.882	-15.6	-0.882	-17.4	-0.882	-16.8	-0.882	-22.4
-0.883	-15.7	-0.883	-17.5	-0.883	-16.9	-0.883	-22.5
-0.884	-15.7	-0.884	-17.6	-0.884	-17	-0.884	-22.6
-0.885	-15.6	-0.885	-17.6	-0.885	-17.1	-0.885	-22.7
-0.886	-16.2	-0.886	-17.7	-0.886	-17.2	-0.886	-22.8
-0.887	-16.2	-0.887	-17.8	-0.887	-17.3	-0.887	-22.9
-0.888	-16.2	-0.888	-17.8	-0.888	-17.4	-0.888	-23.1
-0.889	-16.3	-0.889	-17.9	-0.889	-17.5	-0.889	-23.2
-0.89	-16.5	-0.89	-18.1	-0.89	-17.7	-0.89	-23.3
-0.891	-16.5	-0.891	-18.1	-0.891	-17.8	-0.891	-23.4
-0.892	-16.6	-0.892	-18.2	-0.892	-17.9	-0.892	-23.5
-0.893	-16.6	-0.893	-18.3	-0.893	-18	-0.893	-23.6
-0.894	-16.6	-0.894	-18.3	-0.894	-18.1	-0.894	-23.8
-0.895	-16.6	-0.895	-18.4	-0.895	-18.2	-0.895	-23.9
-0.896	-16.7	-0.896	-18.4	-0.896	-18.3	-0.896	-24
-0.897	-17	-0.897	-18.5	-0.897	-18.4	-0.897	-24.1
-0.898	-17.1	-0.898	-18.5	-0.898	-18.5	-0.898	-24.2
-0.899	-17.1	-0.899	-18.6	-0.899	-18.6	-0.899	-24.3
-0.9	-17.4	-0.9	-18.6	-0.9	-18.8	-0.9	-24.4
-0.901	-17.4	-0.901	-18.6	-0.901	-18.9	-0.901	-24.5
-0.902	-17.4	-0.902	-18.7	-0.902	-19	-0.902	-24.6
-0.903	-17.5	-0.903	-19	-0.903	-19.1	-0.903	-24.7
-0.904	-17.5	-0.904	-19.1	-0.904	-19.2	-0.904	-24.9
-0.905	-17.4	-0.905	-19.2	-0.905	-19.3	-0.905	-25
-0.906	-17.7	-0.906	-19.2	-0.906	-19.4	-0.906	-25.2
-0.907	-17.9	-0.907	-19.2	-0.907	-19.6	-0.907	-25.4
-0.908	-17.9	-0.908	-19.3	-0.908	-19.7	-0.908	-25.5
-0.909	-18	-0.909	-19.4	-0.909	-19.8	-0.909	-25.6
-0.91	-18.1	-0.91	-19.5	-0.91	-19.9	-0.91	-25.7
-0.911	-18.1	-0.911	-19.5	-0.911	-20.1	-0.911	-25.8
-0.912	-18.1	-0.912	-19.6	-0.912	-20.2	-0.912	-26
-0.913	-18.4	-0.913	-19.6	-0.913	-20.2	-0.913	-26.1
-0.914	-18.5	-0.914	-19.7	-0.914	-20.3	-0.914	-26.2
-0.915	-18.4	-0.915	-19.8	-0.915	-20.4	-0.915	-26.3
-0.916	-18.6	-0.916	-19.8	-0.916	-20.5	-0.916	-26.5
-0.917	-18.6	-0.917	-19.9	-0.917	-20.7	-0.917	-26.6
-0.918	-18.7	-0.918	-20	-0.918	-20.8	-0.918	-26.7
-0.919	-18.9	-0.919	-20	-0.919	-20.9	-0.919	-26.8
-0.92	-18.9	-0.92	-20.1	-0.92	-21	-0.92	-26.9
-0.921	-18.9	-0.921	-20.1	-0.921	-21.2	-0.921	-27
-0.922	-18.9	-0.922	-20.2	-0.922	-21.3	-0.922	-27.1
-0.923	-19.1	-0.923	-20.3	-0.923	-21.4	-0.923	-27.3
-0.924	-19.6	-0.924	-20.4	-0.924	-21.5	-0.924	-27.4
-0.925	-19.7	-0.925	-20.4	-0.925	-21.6	-0.925	-27.5
-0.926	-19.8	-0.926	-20.4	-0.926	-21.7	-0.926	-27.7
-0.927	-19.6	-0.927	-20.5	-0.927	-21.8	-0.927	-28
-0.928	-19.8	-0.928	-20.6	-0.928	-21.9	-0.928	-28.1
-0.929	-19.7	-0.929	-20.7	-0.929	-22.1	-0.929	-28.2
-0.93	-19.7	-0.93	-20.8	-0.93	-22.2	-0.93	-28.4
-0.931	-19.8	-0.931	-20.8	-0.931	-22.4	-0.931	-28.8
-0.932	-20.1	-0.932	-20.9	-0.932	-22.5	-0.932	-28.9
-0.933	-20.2	-0.933	-20.9	-0.933	-22.6	-0.933	-29
-0.934	-20.4	-0.934	-21	-0.934	-22.7	-0.934	-29.4
-0.935	-20.7	-0.935	-21.1	-0.935	-22.8	-0.935	-29.6
-0.936	-20.7	-0.936	-21.1	-0.936	-22.9	-0.936	-29.7
-0.937	-20.7	-0.937	-21.1	-0.937	-23	-0.937	-29.9
-0.938	-20.9	-0.938	-21.2	-0.938	-23.2	-0.938	-30.1
-0.939	-21	-0.939	-21.3	-0.939	-23.3	-0.939	-30.2
-0.94	-21	-0.94	-21.3	-0.94	-23.4	-0.94	-30.4
-0.941	-20.8	-0.941	-21.4	-0.941	-23.6	-0.941	-30.5
-0.942	-20.9	-0.942	-21.4	-0.942	-23.7	-0.942	-30.6
-0.943	-21.2	-0.943	-21.7	-0.943	-23.7	-0.943	-30.7
-0.944	-21.3	-0.944	-21.8	-0.944	-23.9	-0.944	-30.8
-0.945	-21.2	-0.945	-21.8	-0.945	-24	-0.945	-30.9
-0.946	-21.2	-0.946	-21.9	-0.946	-24.1	-0.946	-31
-0.947	-21.6	-0.947	-21.9	-0.947	-24.2	-0.947	-31.2
-0.948	-21.5	-0.948	-22	-0.948	-24.4	-0.948	-31.4
-0.949	-21.5	-0.949	-22.1	-0.949	-24.5	-0.949	-31.5
-0.95	-21.8	-0.95	-22.2	-0.95	-24.6	-0.95	-31.7
-0.951	-22	-0.951	-22.3	-0.951	-24.8	-0.951	-31.8
-0.952	-22	-0.952	-22.3	-0.952	-24.9	-0.952	-32
-0.953	-22	-0.953	-22.4	-0.953	-24.9	-0.953	-32.1
-0.954	-22.2	-0.954	-22.5	-0.954	-25	-0.954	-32.3
-0.955	-22.2	-0.955	-22.5	-0.955	-25.1	-0.955	-32.5
-0.956	-22.3	-0.956	-22.5	-0.956	-25.3	-0.956	-32.6
-0.957	-22.2	-0.957	-22.5	-0.957	-25.4	-0.957	-32.6
-0.958	-22.7	-0.958	-22.6	-0.958	-25.5	-0.958	-32.7
-0.959	-22.7	-0.959	-22.7	-0.959	-25.6	-0.959	-32.9
-0.96	-22.9	-0.96	-22.8	-0.96	-25.8	-0.96	-33.1
-0.961	-23	-0.961	-22.9	-0.961	-26	-0.961	-33.3
-0.962	-23	-0.962	-23	-0.962	-26.1	-0.962	-33.4
-0.963	-23.1	-0.963	-23	-0.963	-26.1	-0.963	-33.6
-0.964	-23.2	-0.964	-23.1	-0.964	-26.2	-0.964	-33.7
-0.965	-23.1	-0.965	-23.2	-0.965	-26.4	-0.965	-33.8
-0.966	-22.9	-0.966	-23.2	-0.966	-26.5	-0.966	-33.6
-0.967	-23.4	-0.967	-23.3	-0.967	-26.6	-0.967	-33.8
-0.968	-23.6	-0.968	-23.4	-0.968	-26.7	-0.968	-33.9
-0.969	-23.7	-0.969	-23.5	-0.969	-26.9	-0.969	-34
-0.97	-23.9	-0.97	-23.6	-0.97	-27	-0.97	-34.2
-0.971	-23.9	-0.971	-23.8	-0.971	-27.3	-0.971	-34.4
-0.972	-24.2	-0.972	-23.8	-0.972	-27.3	-0.972	-34.6
-0.973	-23.9	-0.973	-24	-0.973	-27.4	-0.973	-34.7
-0.974	-23.8	-0.974	-24.1	-0.974	-27.5	-0.974	-34.9
-0.975	-24	-0.975	-24.2	-0.975	-27.6	-0.975	-35
-0.976	-24	-0.976	-24.4	-0.976	-27.7	-0.976	-35.1
-0.977	-24	-0.977	-24.6	-0.977	-27.9	-0.977	-35.3
-0.978	-24.5	-0.978	-24.6	-0.978	-28	-0.978	-35.5
-0.979	-24.5	-0.979	-24.7	-0.979	-28.1	-0.979	-35.7
-0.98	-24.5	-0.98	-24.8	-0.98	-28.3	-0.98	-35.8
-0.981	-24.6	-0.981	-24.8	-0.981	-28.5	-0.981	-35.9
-0.982	-24.5	-0.982	-25	-0.982	-28.6	-0.982	-36
-0.983	-24.9	-0.983	-25.1	-0.983	-28.7	-0.983	-36.1
-0.984	-25.1	-0.984	-25.2	-0.984	-28.8	-0.984	-36.3
-0.985	-25.2	-0.985	-25.3	-0.985	-28.9	-0.985	-36.5
-0.986	-25.2	-0.986	-25.3	-0.986	-29	-0.986	-36.6
-0.987	-25.3	-0.987	-25.4	-0.987	-29.1	-0.987	-36.7
-0.988	-25.7	-0.988	-25.5	-0.988	-29.2	-0.988	-36.8
-0.989	-25.7	-0.989	-25.5	-0.989	-29.4	-0.989	-37
-0.99	-25.5	-0.99	-25.6	-0.99	-29.5	-0.99	-37.2
-0.991	-25.5	-0.991	-25.7	-0.991	-29.7	-0.991	-37.4
-0.992	-25.5	-0.992	-25.8	-0.992	-29.8	-0.992	-37.5
-0.993	-26.2	-0.993	-25.9	-0.993	-29.8	-0.993	-37.6
-0.994	-26.5	-0.994	-26	-0.994	-29.9	-0.994	-37.7
-0.995	-26.6	-0.995	-26	-0.995	-30	-0.995	-37.9
-0.996	-26.4	-0.996	-26.1	-0.996	-30.2	-0.996	-38
-0.997	-26.6	-0.997	-26.2	-0.997	-30.3	-0.997	-38.2
-0.998	-26.6	-0.998	-26.4	-0.998	-30.4	-0.998	-38.7
-0.999	-26.7	-0.999	-26.4	-0.999	-30.5	-0.999	-39
-1	-26.7	-1	-26.6	-1	-30.7	-1	-39.2
-1.001	-26.5	-1.001	-26.7	-1.001	-31	-1.001	-39.2
-1.002	-26.4	-1.002	-27	-1.002	-31	-1.002	-39.4
-1.003	-26.9	-1.003	-27.1	-1.003	-31	-1.003	-39.6
-1.004	-27.5	-1.004	-27.2	-1.004	-31.1	-1.004	-39.7
-1.005	-27.6	-1.005	-27.3	-1.005	-31.2	-1.005	-40.5
-1.006	-27.6	-1.006	-27.3	-1.006	-31.4	-1.006	-41.3
-1.007	-28.2	-1.007	-27.4	-1.007	-31.5	-1.007	-41.8
-1.008	-28.4	-1.008	-27.5	-1.008	-31.6	-1.008	-41.1
-1.009	-28.3	-1.009	-27.6	-1.009	-31.8	-1.009	-40.7
-1.01	-27.8	-1.01	-27.7	-1.01	-31.9	-1.01	-40.9
-1.011	-27.6	-1.011	-27.4	-1.011	-32.2	-1.011	-41.1
-1.012	-27.4	-1.012	-27.8	-1.012	-32.2	-1.012	-41.3
-1.013	-27.7	-1.013	-27.9	-1.013	-32.2	-1.013	-41.5
-1.014	-28	-1.014	-28	-1.014	-32.3	-1.014	-41.7
-1.015	-28.2	-1.015	-28.1	-1.015	-32.5	-1.015	-42
-1.016	-28.5	-1.016	-28.2	-1.016	-32.5	-1.016	-42.1
-1.017	-28.6	-1.017	-28.4	-1.017	-32.7	-1.017	-42.2
-1.018	-28.9	-1.018	-28.5	-1.018	-32.8	-1.018	-42.4
-1.019	-29.1	-1.019	-28.6	-1.019	-32.9	-1.019	-42.6
-1.02	-29.2	-1.02	-28.7	-1.02	-33.1	-1.02	-42.6
-1.021	-29.1	-1.021	-28.8	-1.021	-33.3	-1.021	-42.6
-1.022	-29.2	-1.022	-28.9	-1.022	-33.2	-1.022	-42.8
-1.023	-29.2	-1.023	-29	-1.023	-33.3	-1.023	-43
-1.024	-29.1	-1.024	-29.1	-1.024	-33.3	-1.024	-43.1
-1.025	-28.9	-1.025	-29.2	-1.025	-33.4	-1.025	-43.3
-1.026	-28.6	-1.026	-29.4	-1.026	-33.6	-1.026	-43.6
-1.027	-28.8	-1.027	-29.5	-1.027	-33.7	-1.027	-43.8
-1.028	-29	-1.028	-29.6	-1.028	-33.8	-1.028	-43.8
-1.029	-29.3	-1.029	-29.7	-1.029	-34	-1.029	-44
-1.03	-29.9	-1.03	-29.8	-1.03	-34.1	-1.03	-44.2
-1.031	-30.1	-1.031	-29.8	-1.031	-34.4	-1.031	-44.4
-1.032	-30.3	-1.032	-30	-1.032	-34.4	-1.032	-44.6
-1.033	-30.5	-1.033	-30.3	-1.033	-34.4	-1.033	-45
-1.034	-30.3	-1.034	-30.3	-1.034	-34.5	-1.034	-45
-1.035	-30.2	-1.035	-30.3	-1.035	-34.7	-1.035	-45.2
-1.036	-30	-1.036	-30.5	-1.036	-34.9	-1.036	-45.4
-1.037	-29.7	-1.037	-30.7	-1.037	-35	-1.037	-45.8
-1.038	-30.3	-1.038	-30.8	-1.038	-35.1	-1.038	-46.7
-1.039	-30.5	-1.039	-30.9	-1.039	-35.2	-1.039	-47
-1.04	-30.6	-1.04	-31	-1.04	-35.4	-1.04	-47.1
-1.041	-30.7	-1.041	-31.1	-1.041	-35.7	-1.041	-47.1
-1.042	-31.2	-1.042	-31.1	-1.042	-35.7	-1.042	-47.3
-1.043	-31.7	-1.043	-31.3	-1.043	-35.7	-1.043	-47.6
-1.044	-31.9	-1.044	-31.2	-1.044	-35.8	-1.044	-47.8
-1.045	-31.6	-1.045	-30.7	-1.045	-35.9	-1.045	-48
-1.046	-31.2	-1.046	-30.3	-1.046	-36	-1.046	-48.2
-1.047	-31.3	-1.047	-30.3	-1.047	-36.2	-1.047	-48.5
-1.048	-31.5	-1.048	-30.5	-1.048	-36.3	-1.048	-48.8
-1.049	-31.8	-1.049	-30.6	-1.049	-36.5	-1.049	-49
-1.05	-32	-1.05	-30.8	-1.05	-36.6	-1.05	-49.2
-1.051	-32.1	-1.051	-30.8	-1.051	-36.9	-1.051	-49.4
-1.052	-32.3	-1.052	-30.9	-1.052	-37	-1.052	-49.7
-1.053	-32.9	-1.053	-30.9	-1.053	-37	-1.053	-49.9
-1.054	-32.9	-1.054	-31.1	-1.054	-37.1	-1.054	-50.1
-1.055	-32.7	-1.055	-31.2	-1.055	-37.1	-1.055	-50.3
-1.056	-32.9	-1.056	-31.3	-1.056	-37.1	-1.056	-50.6
-1.057	-32.9	-1.057	-31.3	-1.057	-37.3	-1.057	-50.6
-1.058	-32.9	-1.058	-31.6	-1.058	-37.4	-1.058	-51
-1.059	-32.8	-1.059	-31.8	-1.059	-37.6	-1.059	-51.2
-1.06	-32.9	-1.06	-31.9	-1.06	-37.8	-1.06	-51.6
-1.061	-33.2	-1.061	-31.9	-1.061	-38	-1.061	-51.8
-1.062	-33.2	-1.062	-32	-1.062	-38	-1.062	-52
-1.063	-33.1	-1.063	-32.1	-1.063	-38	-1.063	-52.1
-1.064	-33.2	-1.064	-32.2	-1.064	-38.1	-1.064	-52.4
-1.065	-33.5	-1.065	-32.3	-1.065	-38.2	-1.065	-52.4
-1.066	-33.4	-1.066	-32.4	-1.066	-38.4	-1.066	-52.6
-1.067	-33.4	-1.067	-32.5	-1.067	-38.6	-1.067	-52.9
-1.068	-33.7	-1.068	-32.5	-1.068	-38.7	-1.068	-53.1
-1.069	-33.7	-1.069	-32.6	-1.069	-38.8	-1.069	-53.2
-1.07	-34.2	-1.07	-32.7	-1.07	-39	-1.07	-53.5
-1.071	-34.5	-1.071	-32.8	-1.071	-39.2	-1.071	-53.9
-1.072	-34.7	-1.072	-32.9	-1.072	-39.2	-1.072	-53.9
-1.073	-34.7	-1.073	-32.9	-1.073	-39.2	-1.073	-54.2
-1.074	-34.7	-1.074	-33.1	-1.074	-39.3	-1.074	-54.4
-1.075	-34.8	-1.075	-33.3	-1.075	-39.5	-1.075	-54.7
-1.076	-34.8	-1.076	-33.3	-1.076	-39.7	-1.076	-54.8
-1.077	-34.7	-1.077	-33.4	-1.077	-39.8	-1.077	-55
-1.078	-34.8	-1.078	-33.5	-1.078	-39.9	-1.078	-55
-1.079	-34.7	-1.079	-33.6	-1.079	-40.1	-1.079	-55.2
-1.08	-35	-1.08	-33.7	-1.08	-40.4	-1.08	-55
-1.081	-35.1	-1.081	-33.8	-1.081	-40.5	-1.081	-54.7
-1.082	-35.2	-1.082	-33.9	-1.082	-40.5	-1.082	-55.1
-1.083	-35.2	-1.083	-33.9	-1.083	-40.5	-1.083	-55.5
-1.084	-35.5	-1.084	-34.1	-1.084	-40.6	-1.084	-55.8
-1.085	-35.9	-1.085	-34.2	-1.085	-40.8	-1.085	-56.1
-1.086	-35.8	-1.086	-34.3	-1.086	-41	-1.086	-56.5
-1.087	-35.7	-1.087	-34.3	-1.087	-41.1	-1.087	-56.9
-1.088	-36	-1.088	-34.3	-1.088	-41.3	-1.088	-57.1
-1.089	-36.5	-1.089	-34.5	-1.089	-41.4	-1.089	-57.3
-1.09	-37.5	-1.09	-34.6	-1.09	-41.7	-1.091	-57.3
-1.091	-37.5	-1.091	-34.7	-1.091	-41.9	-1.099	-57.6
-1.092	-36.9	-1.092	-34.8	-1.092	-41.9
-1.093	-36.6	-1.093	-34.8	-1.093	-41.9
-1.094	-36.5	-1.094	-34.9	-1.094	-41.9
-1.095	-36.8	-1.095	-35	-1.095	-42.1
-1.096	-37	-1.096	-35.4	-1.096	-42.3
-1.097	-37.1	-1.097	-35.7	-1.097	-42.4
-1.098	-37	-1.098	-36.2	-1.098	-42.5
-1.099	-36	-1.099	-36.5	-1.099	-42.7

## Sheet: Fig. 2b
Time (s)	Current density (mA cm-2)									Fig. 2b Chronoamperometric curves at different potentials
	-1.1 V	-1.0 V	-0.9 V	-0.8 V	-0.7 V	-0.6 V	-0.5 V	-0.4 V
0.1	-68.6	-55.9	-52.1	-36.8	-43.8	-12.3	-16.9	-52.4
0.2	-64.1	-54.3	-50.4	-33.9	-37	-11.3	-15	-44.3
0.3	-60.7	-53.1	-49	-31.7	-32.3	-10.6	-13.7	-35.7
0.4	-58.5	-52.1	-47.7	-30	-28.6	-10.1	-12.8	-28.7
0.5	-56.9	-51.2	-46.4	-28.5	-25.8	-9.74	-12	-24.1
0.6	-55.5	-50.3	-45.1	-27.3	-23.5	-9.44	-11.4	-21.1
0.7	-54.6	-49.7	-43.9	-26.3	-21.8	-9.2	-10.9	-18.9
0.8	-53.9	-49	-42.9	-25.4	-20.4	-9	-10.5	-17.2
0.9	-53.3	-48.5	-42	-24.6	-19.3	-8.82	-10.1	-15.8
1	-52.9	-47.9	-41.3	-23.9	-18.5	-8.67	-9.8	-14.7
1.1	-52.6	-47.5	-40.7	-23.3	-17.8	-8.54	-9.54	-13.7
1.2	-52.4	-47.2	-40.1	-22.8	-17.2	-8.43	-9.31	-12.9
1.3	-52	-46.8	-39.6	-22.3	-16.7	-8.34	-9.1	-12.2
1.4	-51.8	-46.5	-39.2	-21.8	-16.3	-8.27	-8.93	-11.6
1.5	-51.7	-46.2	-38.8	-21.5	-15.9	-8.2	-8.79	-11.1
1.6	-51.1	-45.9	-38.5	-21.1	-15.6	-8.12	-8.65	-10.6
1.7	-51	-45.7	-38.2	-20.8	-15.3	-8.07	-8.53	-10.2
1.8	-50.9	-45.4	-37.9	-20.4	-15	-8.01	-8.42	-9.9
1.9	-50.9	-45.2	-37.6	-20.1	-14.8	-7.97	-8.32	-9.58
2	-50.8	-45.1	-37.4	-19.9	-14.6	-7.94	-8.23	-9.31
2.1	-50.9	-45	-37.2	-19.7	-14.3	-7.91	-8.16	-9.07
2.2	-51	-44.8	-37	-19.4	-14.1	-7.88	-8.1	-8.86
2.3	-51	-44.6	-36.9	-19.2	-13.9	-7.84	-8.03	-8.67
2.4	-50.9	-44.5	-36.7	-19	-13.8	-7.82	-7.98	-8.51
2.5	-50.9	-44.4	-36.6	-18.9	-13.6	-7.81	-7.93	-8.37
2.6	-50.9	-44.3	-36.4	-18.7	-13.4	-7.8	-7.89	-8.24
2.7	-50.8	-44.2	-36.3	-18.5	-13.3	-7.78	-7.85	-8.1
2.8	-50.7	-44.1	-36.2	-18.4	-13.2	-7.75	-7.81	-7.99
2.9	-50	-44	-36	-18.2	-13	-7.72	-7.77	-7.89
3	-49.7	-43.9	-35.8	-18.1	-12.9	-7.72	-7.73	-7.78
3.1	-49.6	-43.9	-35.7	-18	-12.8	-7.72	-7.71	-7.7
3.2	-49.6	-43.8	-35.6	-17.9	-12.7	-7.71	-7.69	-7.63
3.3	-49.6	-43.8	-35.5	-17.8	-12.6	-7.7	-7.68	-7.55
3.4	-49.7	-43.7	-35.4	-17.7	-12.5	-7.69	-7.65	-7.49
3.5	-49.4	-43.7	-35.2	-17.6	-12.4	-7.67	-7.63	-7.43
3.6	-49.3	-43.6	-35.1	-17.5	-12.3	-7.67	-7.61	-7.38
3.7	-49.4	-43.6	-35	-17.4	-12.2	-7.67	-7.6	-7.32
3.8	-49.4	-43.6	-34.9	-17.3	-12.2	-7.67	-7.58	-7.27
3.9	-49.4	-43.5	-34.9	-17.2	-12.1	-7.66	-7.58	-7.23
4	-49.7	-43.5	-34.8	-17.3	-12	-7.64	-7.56	-7.19
4.1	-49.7	-43.4	-34.6	-17.2	-12	-7.62	-7.55	-7.15
4.2	-49.9	-43.4	-34.3	-17.1	-11.9	-7.6	-7.54	-7.11
4.3	-49.9	-43.3	-34.2	-17.1	-11.8	-7.62	-7.53	-7.07
4.4	-50.1	-43.3	-34.1	-17	-11.8	-7.61	-7.51	-7.04
4.5	-50.2	-43.3	-34.1	-17	-11.7	-7.61	-7.51	-7.01
4.6	-50.3	-43.2	-34	-16.9	-11.7	-7.6	-7.5	-6.98
4.7	-50.4	-43.1	-34	-16.8	-11.6	-7.59	-7.49	-6.95
4.8	-50.5	-42.8	-33.9	-16.8	-11.6	-7.59	-7.48	-6.92
4.9	-50.6	-42.8	-33.8	-16.7	-11.5	-7.6	-7.46	-6.9
5	-50.7	-42.7	-33.8	-16.7	-11.5	-7.6	-7.45	-6.88
5.1	-50.2	-42.7	-33.7	-16.7	-11.4	-7.59	-7.46	-6.85
5.2	-50.3	-42.8	-33.2	-16.6	-11.4	-7.59	-7.45	-6.83
5.3	-50.3	-42.7	-32.5	-16.6	-11.3	-7.58	-7.44	-6.81
5.4	-50.4	-42.6	-32.4	-16.5	-11.2	-7.58	-7.44	-6.79
5.5	-50.6	-42.6	-32.4	-16.5	-11.2	-7.59	-7.43	-6.77
5.6	-50.5	-42.6	-32.4	-16.5	-11.2	-7.59	-7.43	-6.76
5.7	-50.5	-42.6	-32.3	-16.5	-11.1	-7.58	-7.43	-6.74
5.8	-50.7	-42.5	-32.3	-16.4	-11.1	-7.57	-7.42	-6.72
5.9	-50.8	-42.5	-32.3	-16.5	-11	-7.56	-7.41	-6.71
6	-50.9	-42.4	-32.2	-16.4	-11	-7.56	-7.41	-6.69
6.1	-50.9	-42.4	-32.1	-16.4	-10.9	-7.56	-7.4	-6.68
6.2	-51	-42.5	-32.1	-16.4	-10.9	-7.56	-7.4	-6.66
6.3	-51.2	-42.4	-32.1	-16.3	-10.9	-7.56	-7.4	-6.65
6.4	-50.3	-42.4	-32.1	-16.3	-10.8	-7.55	-7.39	-6.63
6.5	-50.2	-42.4	-32	-16.3	-10.8	-7.55	-7.39	-6.62
6.6	-48.8	-42.4	-32	-16.2	-10.8	-7.55	-7.38	-6.6
6.7	-47.3	-42.4	-31.9	-16.2	-10.8	-7.56	-7.38	-6.59
6.8	-47.3	-42.4	-31.9	-16.2	-10.7	-7.56	-7.38	-6.58
6.9	-47.4	-42.4	-31.9	-16.2	-10.7	-7.55	-7.37	-6.57
7	-47.7	-42.4	-31.8	-16.1	-10.7	-7.55	-7.37	-6.56
7.1	-47.8	-42.4	-31.7	-16.1	-10.7	-7.54	-7.36	-6.55
7.2	-48	-42.4	-31.6	-16.1	-10.7	-7.55	-7.36	-6.53
7.3	-48	-42.3	-31.6	-16.1	-10.6	-7.54	-7.37	-6.52
7.4	-48	-42.4	-31.6	-16	-10.6	-7.56	-7.37	-6.51
7.5	-48.1	-42.3	-31.6	-16	-10.6	-7.56	-7.35	-6.49
7.6	-48.3	-42.3	-31.6	-16	-10.6	-7.55	-7.35	-6.48
7.7	-48.4	-42.2	-31.5	-16	-10.6	-7.53	-7.35	-6.47
7.8	-48.4	-42.3	-31.5	-15.9	-10.5	-7.54	-7.36	-6.46
7.9	-48.6	-42.3	-31.4	-15.9	-10.5	-7.55	-7.36	-6.47
8	-48.7	-42.3	-31.4	-15.9	-10.5	-7.55	-7.36	-6.45
8.1	-48.7	-42.4	-31.3	-15.9	-10.5	-7.54	-7.36	-6.44
8.2	-48.8	-42.3	-31.3	-15.9	-10.5	-7.53	-7.35	-6.42
8.3	-48.8	-42.3	-31.3	-15.9	-10.5	-7.53	-7.35	-6.41
8.4	-48.8	-42.4	-31.2	-15.8	-10.4	-7.54	-7.34	-6.4
8.5	-48.9	-42.4	-31.2	-15.8	-10.4	-7.55	-7.34	-6.39
8.6	-49	-42.5	-31.2	-15.8	-10.4	-7.54	-7.34	-6.38
8.7	-49.2	-41.4	-31.2	-15.8	-10.4	-7.54	-7.34	-6.37
8.8	-49.1	-40.5	-31.2	-15.8	-10.4	-7.53	-7.34	-6.37
8.9	-49.2	-40	-31.1	-15.8	-10.4	-7.53	-7.33	-6.36
9	-49.3	-39.9	-31.1	-15.7	-10.4	-7.54	-7.34	-6.36
9.1	-49.5	-39.8	-31.1	-15.7	-10.3	-7.54	-7.33	-6.35
9.2	-49.2	-39.8	-31	-15.8	-10.3	-7.54	-7.33	-6.34
9.3	-49.3	-39.8	-31	-15.7	-10.3	-7.53	-7.33	-6.32
9.4	-49.1	-39.8	-31.1	-15.7	-10.3	-7.52	-7.33	-6.31
9.5	-49.1	-39.8	-31	-15.7	-10.3	-7.53	-7.32	-6.31
9.6	-48.9	-39.8	-31	-15.7	-10.3	-7.51	-7.31	-6.3
9.7	-48.9	-39.8	-30.9	-15.7	-10.3	-7.53	-7.32	-6.3
9.8	-49.2	-39.9	-30.7	-15.6	-10.3	-7.53	-7.32	-6.29
9.9	-49.2	-39.8	-30.7	-15.6	-10.2	-7.52	-7.33	-6.28
10	-48.8	-39.8	-30.7	-15.6	-10.2	-7.52	-7.33	-6.27
10.1	-48.9	-39.8	-30.7	-15.6	-10.2	-7.52	-7.32	-6.26
10.2	-49.1	-39.8	-30.7	-15.6	-10.2	-7.52	-7.32	-6.26
10.3	-49.4	-39.8	-30.6	-15.6	-10.2	-7.52	-7.32	-6.26
10.4	-49.6	-39.9	-30.6	-15.6	-10.2	-7.52	-7.32	-6.25
10.5	-49.5	-39.8	-30.6	-15.6	-10.2	-7.51	-7.32	-6.24
10.6	-49.8	-39.8	-30.6	-15.6	-10.2	-7.5	-7.32	-6.23
10.7	-49.6	-39.8	-30.6	-15.5	-10.2	-7.5	-7.31	-6.23
10.8	-49.7	-39.8	-30.5	-15.5	-10.2	-7.51	-7.31	-6.23
10.9	-49.9	-39.7	-30.5	-15.6	-10.2	-7.51	-7.31	-6.22
11	-49.9	-39.8	-30.5	-15.6	-10.2	-7.51	-7.32	-6.21
11.1	-50	-39.8	-30.5	-15.6	-10.2	-7.51	-7.32	-6.2
11.2	-50.1	-39.8	-30.4	-15.5	-10.1	-7.5	-7.32	-6.18
11.3	-50.1	-39.8	-30.4	-15.5	-10.1	-7.51	-7.31	-6.18
11.4	-50	-39.8	-30.4	-15.5	-10.1	-7.51	-7.32	-6.18
11.5	-50.2	-39.9	-30.4	-15.5	-10.1	-7.51	-7.31	-6.18
11.6	-50.3	-39.9	-30.4	-15.5	-10.1	-7.51	-7.32	-6.17
11.7	-50.4	-39.9	-30.4	-15.5	-10.1	-7.5	-7.31	-6.16
11.8	-50.9	-39.7	-30.5	-15.5	-10.1	-7.5	-7.31	-6.16
11.9	-51	-39.7	-30.7	-15.5	-10.1	-7.5	-7.31	-6.16
12	-51.3	-39.7	-31.1	-15.4	-10.1	-7.51	-7.31	-6.15
12.1	-51.6	-39.7	-31.1	-15.4	-10.1	-7.51	-7.31	-6.15
12.2	-51.2	-39.8	-31	-15.5	-10.1	-7.51	-7.32	-6.14
12.3	-51.3	-39.8	-30.9	-15.5	-10.1	-7.5	-7.32	-6.13
12.4	-51.6	-39.9	-30.1	-15.5	-10.1	-7.49	-7.31	-6.13
12.5	-51.8	-39.9	-29.6	-15.4	-10.1	-7.5	-7.31	-6.12
12.6	-51.7	-39.9	-29.5	-15.4	-10	-7.51	-7.31	-6.12
12.7	-51.7	-39.9	-29.5	-15.4	-10.1	-7.51	-7.31	-6.11
12.8	-51.8	-39.9	-29.5	-15.5	-10.1	-7.51	-7.31	-6.11
12.9	-52.1	-39.8	-29.6	-15.4	-10.1	-7.5	-7.31	-6.1
13	-52.2	-39.8	-29.6	-15.5	-10.1	-7.5	-7.31	-6.1
13.1	-52.4	-39.8	-29.6	-15.5	-10.1	-7.51	-7.31	-6.09
13.2	-52.7	-39.8	-29.6	-15.5	-10	-7.52	-7.31	-6.09
13.3	-53.2	-39.8	-29.6	-15.5	-10.1	-7.51	-7.3	-6.09
13.4	-53.2	-39.8	-29.6	-15.5	-10.1	-7.5	-7.31	-6.08
13.5	-51.7	-39.8	-29.6	-15.5	-10.1	-7.5	-7.31	-6.07
13.6	-51.3	-39.8	-29.6	-15.5	-10	-7.48	-7.3	-6.07
13.7	-50.2	-39.9	-29.5	-15.5	-10	-7.5	-7.3	-6.07
13.8	-49	-39.8	-29.3	-15.5	-10	-7.51	-7.3	-6.06
13.9	-49.1	-39.8	-29.4	-15.5	-10	-7.51	-7.31	-6.06
14	-49.1	-39.9	-29.4	-15.5	-10	-7.5	-7.31	-6.05
14.1	-49.3	-39.9	-29.6	-15.4	-10	-7.5	-7.31	-6.05
14.2	-49.5	-39.9	-29.6	-15.5	-10	-7.5	-7.31	-6.04
14.3	-49.7	-39.8	-29.6	-15.4	-10	-7.5	-7.3	-6.04
14.4	-50	-39.9	-29.6	-15.4	-10	-7.51	-7.31	-6.04
14.5	-50.4	-39.8	-29.6	-15.5	-10	-7.51	-7.31	-6.04
14.6	-50.9	-39.8	-29.6	-15.5	-10	-7.5	-7.31	-6.02
14.7	-50.8	-39.9	-29.6	-15.5	-10	-7.5	-7.31	-6.01
14.8	-50.8	-39.8	-29.5	-15.5	-10	-7.5	-7.3	-6.01
14.9	-50.7	-39.8	-29.5	-15.4	-10	-7.51	-7.34	-6.02
15	-51.2	-39.8	-29.5	-15.4	-10	-7.51	-7.36	-6.02
15.1	-51.3	-39.8	-29.5	-15.4	-10	-7.51	-7.34	-6.01
15.2	-51.8	-39.8	-29.5	-15.4	-9.98	-7.5	-7.34	-6.01
15.3	-52.4	-39.8	-29.6	-15.4	-9.97	-7.5	-7.33	-6
15.4	-52.4	-39.8	-29.5	-15.4	-9.96	-7.5	-7.33	-6
15.5	-52.4	-39.7	-29.5	-15.3	-9.95	-7.5	-7.32	-5.99
15.6	-52.7	-39.8	-29.4	-15.3	-9.95	-7.51	-7.32	-6
15.7	-52.8	-39.9	-29.4	-15.3	-9.95	-7.49	-7.32	-5.99
15.8	-53	-39.9	-29.4	-15.3	-9.95	-7.49	-7.32	-5.99
15.9	-53.1	-39.8	-29.4	-15.3	-9.94	-7.49	-7.32	-5.99
16	-53.5	-39.9	-29.4	-15.3	-9.93	-7.49	-7.32	-5.98
16.1	-53.7	-39.9	-29.4	-15.3	-9.93	-7.5	-7.31	-5.98
16.2	-54	-39.9	-29.4	-15.3	-9.92	-7.51	-7.32	-5.98
16.3	-53.8	-39.9	-29.4	-15.3	-9.92	-7.5	-7.31	-5.98
16.4	-54	-39.8	-29.4	-15.3	-9.92	-7.5	-7.32	-5.97
16.5	-54.2	-39.8	-29.6	-15.3	-9.89	-7.5	-7.32	-5.97
16.6	-54.3	-39.9	-29.6	-15.2	-9.9	-7.5	-7.32	-5.97
16.7	-54.2	-39.9	-29.6	-15.2	-9.89	-7.5	-7.48	-5.97
16.8	-54.3	-39.9	-29.6	-15.2	-9.9	-7.5	-7.72	-5.97
16.9	-54.5	-39.9	-29.6	-15.2	-9.91	-7.5	-7.48	-5.97
17	-54	-40	-29.6	-15.3	-9.91	-7.49	-7.45	-5.96
17.1	-54.3	-40	-29.6	-15.3	-9.91	-7.49	-7.45	-5.95
17.2	-54.7	-40	-29.6	-15.2	-9.9	-7.49	-7.43	-5.95
17.3	-54.9	-40	-29.6	-15.2	-9.89	-7.5	-7.23	-5.96
17.4	-54.9	-40	-29.5	-15.2	-9.89	-7.5	-6.99	-5.96
17.5	-55.2	-40	-29.6	-15.2	-9.89	-7.5	-6.97	-5.95
17.6	-54.9	-40	-29.7	-15.3	-9.89	-7.49	-7.08	-5.94
17.7	-53.6	-39.9	-29.9	-15.3	-9.89	-7.49	-7.08	-5.94
17.8	-53.7	-39.9	-28.6	-15.2	-9.89	-7.5	-7.13	-5.94
17.9	-52.4	-40	-28.6	-15.2	-9.88	-7.51	-7.16	-5.94
18	-50.8	-40	-28.6	-15.2	-9.88	-7.5	-7.17	-5.94
18.1	-51.1	-40	-28.6	-15.2	-9.88	-7.5	-7.2	-5.94
18.2	-51.6	-40.1	-28.6	-15.2	-9.88	-7.49	-7.21	-5.93
18.3	-51.9	-40.1	-28.7	-15.2	-9.88	-7.49	-7.21	-5.92
18.4	-52.1	-40.1	-28.8	-15.2	-9.87	-7.5	-7.22	-5.93
18.5	-52	-40.2	-28.8	-15.2	-9.87	-7.5	-7.22	-5.93
18.6	-52.1	-40.5	-28.8	-15.2	-9.87	-7.5	-7.22	-5.93
18.7	-52.4	-40.9	-28.8	-15.2	-9.87	-7.5	-7.22	-5.93
18.8	-52.5	-41.7	-28.8	-15.2	-9.88	-7.49	-7.23	-5.92
18.9	-52.9	-41.7	-28.8	-15.2	-9.88	-7.49	-7.23	-5.92
19	-53.2	-41.5	-28.8	-15.2	-9.88	-7.49	-7.23	-5.92
19.1	-53.2	-41.3	-28.8	-15.2	-9.88	-7.5	-7.23	-5.92
19.2	-53.4	-40.9	-28.8	-15.2	-9.87	-7.5	-7.23	-5.93
19.3	-53.4	-41.7	-29	-15.2	-9.87	-7.5	-7.23	-5.92
19.4	-53.2	-40.8	-30.5	-15.2	-9.88	-7.49	-7.24	-5.92
19.5	-53.5	-39.7	-33.3	-14.8	-9.88	-7.48	-7.24	-5.91
19.6	-53.6	-39	-32.3	-14.6	-9.88	-7.49	-7.24	-5.91
19.7	-53.9	-38.7	-31.8	-14.6	-9.87	-7.5	-7.23	-5.92
19.8	-54	-38.7	-31.2	-14.5	-9.87	-7.5	-7.23	-5.92
19.9	-53.8	-38.7	-31	-14.3	-9.87	-7.5	-7.24	-5.92
20	-53.8	-38.8	-30.6	-14.1	-9.88	-7.49	-7.24	-5.91
20.1	-53.8	-38.8	-30.2	-14.1	-9.87	-7.5	-7.23	-5.91
20.2	-53.6	-38.8	-30	-14.2	-9.87	-7.51	-7.23	-5.91
20.3	-53.6	-38.8	-30	-14.2	-9.87	-7.51	-7.23	-5.91
20.4	-53.8	-38.8	-30	-14.2	-9.87	-7.5	-7.23	-5.91
20.5	-54.1	-38.9	-30	-14.2	-9.87	-7.5	-7.24	-5.91
20.6	-54.4	-38.9	-30	-14.2	-9.87	-7.49	-7.24	-5.89
20.7	-56.8	-38.9	-30	-14.2	-9.87	-7.49	-7.24	-5.89
20.8	-56.8	-38.9	-30	-14.2	-9.82	-7.5	-7.23	-5.9
20.9	-56.9	-38.9	-30	-14.2	-9.8	-7.51	-7.23	-5.9
21	-57.1	-38.9	-30	-14.2	-9.8	-7.5	-7.23	-5.9
21.1	-57.5	-38.9	-30	-14.2	-9.8	-7.5	-7.23	-5.9
21.2	-57.5	-38.9	-30	-14.2	-9.8	-7.49	-7.24	-5.89
21.3	-58.1	-38.8	-30	-14.2	-9.79	-7.49	-7.24	-5.89
21.4	-58.5	-38.9	-30	-14.2	-9.78	-7.5	-7.24	-5.89
21.5	-58.8	-38.8	-30	-14.2	-9.77	-7.51	-7.24	-5.89
21.6	-57.5	-38.8	-30	-14.2	-9.77	-7.51	-7.24	-5.89
21.7	-56.6	-38.9	-30	-14.2	-9.78	-7.5	-7.24	-5.89
21.8	-55.8	-39	-29.9	-14.2	-9.78	-7.49	-7.25	-5.88
21.9	-55.2	-38.9	-29.9	-14.2	-9.77	-7.49	-7.25	-5.88
22	-54.8	-38.9	-29.9	-14.3	-9.77	-7.43	-7.24	-5.88
22.1	-53	-38.9	-29.9	-14.2	-9.76	-7.46	-7.24	-5.89
22.2	-51.1	-39	-29.9	-14.1	-9.75	-7.46	-7.24	-5.89
22.3	-51.3	-39	-29.9	-14.1	-9.76	-7.46	-7.24	-5.89
22.4	-50.8	-39	-29.9	-14.1	-9.76	-7.45	-7.25	-5.88
22.5	-50.6	-39	-29.9	-14.1	-9.76	-7.46	-7.25	-5.88
22.6	-50.8	-39.1	-29.3	-14.1	-9.76	-7.47	-7.25	-5.88
22.7	-50.9	-39.1	-28.5	-14.1	-9.76	-7.48	-7.25	-5.88
22.8	-51.1	-39.1	-27.8	-14.2	-9.76	-7.48	-7.25	-5.88
22.9	-51.2	-39.1	-27.3	-14.2	-9.77	-7.48	-7.25	-5.88
23	-51.4	-39.2	-27	-14.2	-9.76	-7.47	-7.26	-5.88
23.1	-51.9	-39.1	-26.9	-14.2	-9.76	-7.47	-7.26	-5.87
23.2	-52.2	-39.1	-26.9	-14.1	-9.75	-7.48	-7.25	-5.87
23.3	-52.2	-39.2	-27	-14.1	-9.75	-7.49	-7.24	-5.87
23.4	-52.5	-39.2	-27	-14.1	-9.75	-7.49	-7.25	-5.88
23.5	-52.7	-39.1	-27.1	-14.2	-9.76	-7.48	-7.24	-5.87
23.6	-52.9	-39.2	-27.1	-14.2	-9.76	-7.46	-7.25	-5.87
23.7	-53	-39.3	-27.1	-14.2	-9.75	-7.47	-7.25	-5.86
23.8	-53.1	-39.3	-27	-14.2	-9.74	-7.48	-7.25	-5.86
23.9	-53.2	-39.4	-27	-14.1	-9.74	-7.48	-7.25	-5.87
24	-53.2	-39.4	-27	-14.1	-9.74	-7.48	-7.25	-5.87
24.1	-53.4	-39.5	-27	-14.1	-9.75	-7.47	-7.25	-5.87
24.2	-53.4	-39.3	-27	-14.2	-9.75	-7.47	-7.26	-5.86
24.3	-52.7	-39.2	-27.1	-14.2	-9.75	-7.48	-7.25	-5.86
24.4	-52.9	-39.2	-27	-14.2	-9.73	-7.49	-7.25	-5.86
24.5	-53.1	-39.3	-27.1	-14.2	-9.73	-7.49	-7.26	-5.8
24.6	-53.3	-39.3	-27	-14.2	-9.74	-7.49	-7.25	-5.82
24.7	-53.1	-39.4	-27.1	-14.2	-9.75	-7.48	-7.26	-5.82
24.8	-53	-39.3	-27.1	-14.2	-9.75	-7.48	-7.26	-5.64
24.9	-53.3	-39.4	-27.1	-14.2	-9.74	-7.49	-7.26	-5.6
25	-53.4	-39.4	-27.1	-14.2	-9.74	-7.5	-7.25	-5.66
25.1	-53.4	-39.4	-27.1	-14.2	-9.74	-7.5	-7.23	-5.7
25.2	-53.6	-39.4	-27.1	-14.2	-9.75	-7.48	-7.24	-5.73
25.3	-53.7	-39.4	-27.1	-14.2	-9.75	-7.48	-7.24	-5.74
25.4	-53.8	-39.5	-27.1	-14.2	-9.75	-7.47	-7.25	-5.75
25.5	-53.9	-39.5	-27.1	-14.2	-9.75	-7.48	-7.25	-5.75
25.6	-54.1	-39.6	-27.1	-14.2	-9.74	-7.49	-7.25	-5.76
25.7	-54.2	-39.7	-27.1	-14.2	-9.54	-7.48	-7.25	-5.76
25.8	-54.5	-39.8	-27.1	-14.2	-9.39	-7.48	-7.24	-5.77
25.9	-54.6	-39.8	-27.1	-14.2	-9.39	-7.48	-7.24	-5.77
26	-54.5	-39.9	-27.1	-14.2	-9.44	-7.47	-7.25	-5.77
26.1	-55.9	-39.8	-27.2	-14.2	-9.33	-7.49	-7.25	-5.77
26.2	-57.4	-39.8	-27	-14.2	-9.32	-7.49	-7.24	-5.78
26.3	-57.7	-39.7	-27	-14.2	-9.34	-7.49	-7.25	-5.78
26.4	-58	-39.8	-27	-14.2	-9.35	-7.49	-7.27	-5.79
26.5	-58.1	-39.8	-27.1	-14.2	-9.36	-7.48	-7.27	-5.79
26.6	-58.2	-39.9	-27.1	-14.2	-9.37	-7.48	-7.27	-5.78
26.7	-58.6	-39.9	-27.1	-14.2	-9.38	-7.49	-7.26	-5.78
26.8	-58.9	-39.7	-27.1	-14.2	-9.37	-7.5	-7.25	-5.78
26.9	-58.1	-39.8	-27	-14.2	-9.37	-7.49	-7.25	-5.79
27	-56.6	-39.9	-27.1	-14.2	-9.37	-7.46	-7.25	-5.79
27.1	-55.9	-40	-27.1	-14.2	-9.38	-7.45	-7.25	-5.78
27.2	-54.9	-40	-27.1	-14.2	-9.39	-7.46	-7.26	-5.78
27.3	-54.8	-39.9	-27.1	-14.2	-9.38	-7.47	-7.25	-5.78
27.4	-54.8	-39.9	-27.1	-14.2	-9.38	-7.48	-7.25	-5.78
27.5	-54.9	-40	-27.1	-14.2	-9.37	-7.48	-7.26	-5.78
27.6	-55.1	-40	-27.1	-14.2	-9.38	-7.47	-7.26	-5.79
27.7	-55.3	-40.1	-27.1	-14.2	-9.38	-7.47	-7.26	-5.78
27.8	-55.4	-40.1	-27.1	-14.2	-9.38	-7.47	-7.26	-5.78
27.9	-55.4	-40.1	-27.1	-14.2	-9.38	-7.48	-7.26	-5.78
28	-55.6	-40.2	-27.1	-14.2	-9.37	-7.48	-7.26	-5.78
28.1	-55.7	-40.2	-27.2	-14.2	-9.37	-7.48	-7.26	-5.78
28.2	-55.8	-40.2	-27.2	-14.2	-9.37	-7.48	-7.24	-5.78
28.3	-55.9	-40.3	-27.2	-14.2	-9.38	-7.47	-7.25	-5.78
28.4	-56	-41.5	-27.2	-14.2	-9.38	-7.48	-7.25	-5.78
28.5	-56.1	-43.8	-27.2	-14.2	-9.38	-7.49	-7.24	-5.78
28.6	-56.3	-44.3	-27.2	-14.2	-9.38	-7.5	-7.24	-5.78
28.7	-56.5	-45.2	-27.1	-14.2	-9.36	-7.49	-7.24	-5.78
28.8	-56.7	-45.9	-27.1	-14.2	-9.36	-7.48	-7.25	-5.78
28.9	-56.7	-46	-27.2	-14.2	-9.37	-7.47	-7.24	-5.78
29	-57	-45.8	-27.2	-14.2	-9.39	-7.47	-7.25	-5.77
29.1	-56.9	-44.6	-27.2	-14.2	-9.38	-7.49	-7.25	-5.77
29.2	-56.9	-43.2	-27.2	-14.2	-9.38	-7.49	-7.24	-5.77
29.3	-56.8	-42.6	-27.1	-14.2	-9.37	-7.49	-7.24	-5.78
29.4	-57	-42.3	-27.1	-14.2	-9.37	-7.48	-7.24	-5.78
29.5	-59	-42.2	-27.1	-14.2	-9.38	-7.48	-7.23	-5.78
29.6	-59.6	-42.2	-27.1	-14.2	-9.39	-7.48	-7.24	-5.77
29.7	-60.1	-42	-27.1	-14.2	-9.38	-7.49	-7.25	-5.77
29.8	-60.2	-42	-27.2	-14.2	-9.38	-7.49	-7.24	-5.77
29.9	-60.1	-42	-27.2	-14.2	-9.37	-7.48	-7.25	-5.77
30	-60.1	-42	-27.2	-14.2	-9.37	-7.48	-7.25	-5.78
30.1	-60.4	-42	-27.2	-14.2	-9.38	-7.48	-7.26	-5.78
30.2	-61	-42	-27.3	-14.2	-9.39	-7.48	-7.25	-5.77
30.3	-61.1	-42	-27.3	-14.2	-9.39	-7.49	-7.24	-5.77
30.4	-61.3	-42	-27.3	-14.2	-9.38	-7.49	-7.24	-5.78
30.5	-60.4	-42	-27.3	-14.2	-9.38	-7.49	-7.24	-5.78
30.6	-59.5	-42.1	-27.3	-14.3	-9.38	-7.48	-7.25	-5.78
30.7	-58.7	-42.1	-27.3	-14.3	-9.39	-7.48	-7.26	-5.77
30.8	-54.5	-42.2	-27.3	-14.3	-9.4	-7.48	-7.25	-5.77
30.9	-54.5	-42.3	-27.3	-14.3	-9.39	-7.49	-7.25	-5.77
31	-54.8	-42.3	-27.3	-14.3	-9.38	-7.49	-7.24	-5.78
31.1	-55.1	-42.3	-27.3	-14.3	-9.37	-7.48	-7.25	-5.78
31.2	-55.2	-42.3	-27.3	-14.3	-9.36	-7.48	-7.25	-5.78
31.3	-55.3	-42.4	-27.3	-14.3	-9.38	-7.48	-7.26	-5.77
31.4	-55.6	-41.6	-27.3	-14.3	-9.38	-7.49	-7.26	-5.77
31.5	-56	-40.8	-27.3	-14.3	-9.39	-7.5	-7.25	-5.77
31.6	-57.5	-40.5	-27.3	-14.3	-9.37	-7.49	-7.25	-5.77
31.7	-60.2	-40.2	-27.3	-14.3	-9.36	-7.49	-7.25	-5.78
31.8	-59.5	-39.7	-27.4	-14.3	-9.36	-7.48	-7.26	-5.78
31.9	-58.6	-39.6	-27.4	-14.3	-9.37	-7.47	-7.26	-5.77
32	-58.1	-39.7	-27.9	-14.3	-9.38	-7.49	-7.26	-5.76
32.1	-58.1	-39.7	-29.2	-14.3	-9.38	-7.5	-7.26	-5.77
32.2	-58.1	-39.6	-29.2	-14.2	-9.38	-7.5	-7.25	-5.77
32.3	-58.3	-39.6	-29.3	-14.2	-9.37	-7.49	-7.25	-5.78
32.4	-58.2	-39.6	-29.3	-14.3	-9.37	-7.48	-7.25	-5.77
32.5	-58.2	-39.6	-29.3	-14.3	-9.37	-7.48	-7.26	-5.77
32.6	-58.3	-39.6	-29.3	-14.3	-9.38	-7.49	-7.26	-5.76
32.7	-58.5	-39.6	-29.3	-14.3	-9.37	-7.49	-7.27	-5.77
32.8	-58.6	-39.7	-29.3	-14.2	-9.36	-7.49	-7.26	-5.77
32.9	-58.7	-39.7	-29.2	-14.2	-9.36	-7.49	-7.27	-5.77
33	-58.8	-39.7	-29.3	-14.2	-9.36	-7.49	-7.27	-5.78
33.1	-58.8	-39.8	-29.3	-14.2	-9.37	-7.49	-7.28	-5.77
33.2	-58.9	-39.9	-29.3	-14.2	-9.37	-7.5	-7.27	-5.77
33.3	-59	-39.8	-29.3	-14.2	-9.36	-7.51	-7.25	-5.77
33.4	-59	-39.8	-29.3	-14.2	-9.36	-7.5	-7.25	-5.77
33.5	-58.9	-39.9	-29.3	-14.2	-9.35	-7.49	-7.25	-5.78
33.6	-59	-39.8	-29.3	-14.2	-9.36	-7.49	-7.26	-5.77
33.7	-58.4	-39.8	-29.3	-14.2	-9.37	-7.49	-7.27	-5.77
33.8	-57.1	-39.8	-29.3	-14.2	-9.36	-7.5	-7.27	-5.76
33.9	-57.6	-39.8	-29.3	-14.2	-9.35	-7.51	-7.26	-5.75
34	-57.9	-39.8	-29.2	-14.2	-9.34	-7.51	-7.25	-5.76
34.1	-56.4	-39.8	-28.4	-14.2	-9.34	-7.5	-7.26	-5.77
34.2	-56.4	-39.8	-28.2	-14.2	-9.34	-7.5	-7.26	-5.76
34.3	-56.7	-39.8	-28.2	-14.3	-9.35	-7.5	-7.21	-5.76
34.4	-56.9	-39.9	-27.4	-14.2	-9.36	-7.51	-7.18	-5.76
34.5	-57	-39.9	-26.3	-14.2	-9.35	-7.51	-7.14	-5.76
34.6	-57.2	-39.9	-25.9	-14.2	-9.35	-7.5	-6.96	-5.76
34.7	-57.3	-39.9	-25.9	-14.2	-9.35	-7.5	-6.92	-5.77
34.8	-57.4	-39.9	-25.9	-14.2	-9.35	-7.49	-7	-5.76
34.9	-57.4	-39.9	-26	-14.2	-9.36	-7.49	-7.05	-5.76
35	-57.4	-39.9	-26.1	-14.3	-9.36	-7.5	-7.13	-5.76
35.1	-57.5	-40.3	-26.1	-14.3	-9.35	-7.5	-7.16	-5.76
35.2	-57.5	-41.3	-26.3	-14.3	-9.34	-7.5	-7.02	-5.76
35.3	-57.6	-41.2	-26	-14.2	-9.34	-7.5	-7.04	-5.77
35.4	-57.6	-41.2	-26	-14.3	-9.34	-7.49	-7.07	-5.75
35.5	-57.8	-41.2	-26.2	-14.3	-9.35	-7.49	-7.1	-5.74
35.6	-57.9	-41.2	-26.3	-14.4	-9.35	-7.51	-7.11	-5.74
35.7	-58.1	-41.3	-26.4	-14.3	-9.35	-7.52	-7.11	-5.75
35.8	-58.2	-41.5	-27.1	-14.3	-9.34	-7.51	-7.12	-5.75
35.9	-58.2	-41.5	-26.7	-14.3	-9.34	-7.5	-7.12	-5.75
36	-57.6	-41.5	-26.6	-14.4	-9.34	-7.5	-7.12	-5.75
36.1	-57.7	-41.5	-26.5	-14.3	-9.45	-7.5	-7.13	-5.75
36.2	-58	-41.5	-26.5	-14.3	-9.37	-7.52	-7.14	-5.75
36.3	-58.1	-41.5	-26.5	-14.3	-9.22	-7.52	-7.14	-5.75
36.4	-56.9	-41.5	-26.5	-14.3	-9.11	-7.5	-7.14	-5.75
36.5	-54.5	-41.6	-26.5	-14.5	-9.15	-7.5	-7.14	-5.76
36.6	-53.3	-41.8	-26.5	-14.5	-9.16	-7.5	-7.14	-5.76
36.7	-53.6	-41.7	-26.5	-14.6	-9.18	-7.51	-7.15	-5.75
36.8	-54	-41.6	-26.5	-14.5	-9.18	-7.52	-7.15	-5.75
36.9	-53.6	-41.7	-26.5	-14.4	-9.18	-7.52	-7.15	-5.75
37	-53.9	-41.9	-26.5	-14.4	-9.18	-7.51	-7.15	-5.75
37.1	-54.2	-43.3	-26.5	-14.4	-9.17	-7.51	-7.15	-5.74
37.2	-54.5	-43	-26.5	-14.4	-9.19	-7.5	-7.15	-5.75
37.3	-54.8	-43	-26.6	-14.4	-9.2	-7.5	-7.16	-5.75
37.4	-54.9	-41	-26.6	-14.4	-9.2	-7.51	-7.15	-5.74
37.5	-55	-39.2	-26.6	-14.4	-9.19	-7.48	-7.16	-5.74
37.6	-55.2	-38	-26.5	-14.4	-9.19	-7.48	-7.16	-5.73
37.7	-55.3	-38	-26.6	-14.4	-9.19	-7.48	-7.15	-5.75
37.8	-54.9	-38	-26.6	-14.4	-9.2	-7.48	-7.16	-5.74
37.9	-55.2	-38.1	-26.6	-14.4	-9.2	-7.49	-7.16	-5.74
38	-55	-38.1	-26.7	-14.4	-9.2	-7.51	-7.16	-5.74
38.1	-55.3	-38.1	-26.6	-14.4	-9.2	-7.51	-7.16	-5.74
38.2	-55.2	-38.1	-26.6	-14.4	-9.2	-7.5	-7.16	-5.75
38.3	-55.6	-38.1	-26.6	-14.5	-9.19	-7.5	-7.15	-5.75
38.4	-55.7	-38.1	-26.6	-14.5	-9.2	-7.49	-7.16	-5.75
38.5	-55.6	-38.2	-26.6	-14.5	-9.2	-7.5	-7.16	-5.75
38.6	-55.7	-38.2	-26.6	-14.5	-9.2	-7.51	-7.16	-5.74
38.7	-55.9	-38.2	-26.6	-14.5	-9.2	-7.51	-7.16	-5.75
38.8	-55.1	-38.2	-26.6	-14.5	-9.2	-7.5	-7.16	-5.75
38.9	-55.4	-38.3	-26.4	-14.1	-9.2	-7.49	-7.16	-5.75
39	-55.7	-38.4	-26.5	-14	-9.19	-7.49	-7.16	-5.75
39.1	-55.8	-38.5	-26.5	-13.8	-9.19	-7.49	-7.17	-5.75
39.2	-56	-38.5	-26.5	-13.8	-9.19	-7.5	-7.16	-5.74
39.3	-56.2	-38.5	-26.5	-13.8	-9.19	-7.5	-7.15	-5.74
39.4	-56.1	-38.6	-26.6	-13.8	-9.19	-7.49	-7.18	-5.74
39.5	-54.6	-38.6	-26.6	-13.9	-9.19	-7.5	-7.19	-5.75
39.6	-53.4	-38.7	-26.7	-13.9	-9.19	-7.49	-7.18	-5.75
39.7	-52.9	-38.8	-26.7	-13.9	-9.19	-7.5	-7.17	-5.74
39.8	-53.1	-38.8	-26.6	-13.9	-9.19	-7.5	-7.17	-5.74
39.9	-53.3	-38.8	-26.6	-13.9	-9.19	-7.5	-7.17	-5.75
40	-53.5	-37.9	-26.6	-13.9	-9.18	-7.5	-7.17	-5.75
40.1	-53.3	-37.7	-26.6	-13.9	-9.18	-7.49	-7.17	-5.76
40.2	-53.5	-37.2	-26.6	-13.9	-9.19	-7.49	-7.17	-5.75
40.3	-53.7	-36.8	-26.6	-13.9	-9.19	-7.49	-7.17	-5.74
40.4	-53.7	-36.2	-26.6	-13.9	-9.19	-7.51	-7.18	-5.74
40.5	-53.9	-35.8	-26.6	-13.9	-9.19	-7.5	-7.17	-5.74
40.6	-54.1	-35.8	-26.6	-13.9	-9.18	-7.5	-7.17	-5.74
40.7	-54.3	-35.9	-26.6	-13.9	-9.18	-7.49	-7.17	-5.71
40.8	-54.3	-35.9	-26.6	-13.9	-9.18	-7.49	-7.17	-5.73
40.9	-54.3	-36	-26.7	-14	-9.19	-7.5	-7.18	-5.73
41	-54.1	-36	-26.6	-14	-9.19	-7.48	-7.18	-5.72
41.1	-54.3	-36	-26.6	-14	-9.19	-7.39	-7.17	-5.73
41.2	-54.4	-36.1	-26.6	-14	-9.18	-7.12	-7.17	-5.74
41.3	-54.7	-36.1	-26.6	-14	-9.18	-7.02	-7.17	-5.75
41.4	-54.9	-36.2	-26.7	-14	-9.18	-6.97	-7.18	-5.74
41.5	-55.1	-36.2	-26.7	-14	-9.19	-7.01	-7.18	-5.74
41.6	-55.3	-36.3	-26.7	-14	-9.19	-7.1	-7.18	-5.73
41.7	-55.4	-36.3	-27	-14	-9.19	-7.15	-7.18	-5.74
41.8	-55.5	-36.4	-27.3	-14	-9.19	-7.19	-7.18	-5.74
41.9	-55.6	-37.5	-27	-14	-9.18	-7.21	-7.18	-5.74
42	-55.9	-37.3	-26.9	-14	-9.18	-7.23	-7.19	-5.74
42.1	-55.7	-36.8	-26.9	-14	-9.19	-7.25	-7.18	-5.74
42.2	-56	-36.8	-26.9	-14	-9.19	-7.26	-7.18	-5.74
42.3	-56.1	-36.8	-26.9	-14	-9.19	-7.27	-7.18	-5.74
42.4	-56	-36.7	-26.9	-14	-9.19	-7.27	-7.18	-5.73
42.5	-56.4	-36.7	-26.8	-14	-9.18	-7.27	-7.18	-5.75
42.6	-56.6	-36.8	-26.7	-14.1	-9.19	-7.28	-7.18	-5.74
42.7	-56.8	-36.7	-26.7	-14.1	-9.2	-7.29	-7.18	-5.74
42.8	-57.2	-36.7	-26.7	-14.1	-9.2	-7.29	-7.18	-5.74
42.9	-57.2	-36.8	-26.7	-14.1	-9.19	-7.29	-7.18	-5.73
43	-57.3	-36.8	-26.7	-14.1	-9.18	-7.29	-7.18	-5.75
43.1	-57.6	-36.8	-26.8	-14.1	-9.18	-7.29	-7.18	-5.75
43.2	-57.9	-36.9	-26.8	-14.1	-9.19	-7.3	-7.18	-5.73
43.3	-58	-36.9	-26.8	-14.1	-9.2	-7.31	-7.19	-5.74
43.4	-58.3	-36.9	-26.8	-14.1	-9.2	-7.31	-7.19	-5.74
43.5	-58.3	-36.9	-26.8	-14.1	-9.2	-7.31	-7.19	-5.74
43.6	-58.5	-36.9	-26.8	-14.2	-9.19	-7.3	-7.18	-5.75
43.7	-57.1	-36.9	-26.9	-14.2	-9.19	-7.31	-7.18	-5.75
43.8	-55.8	-37.2	-26.8	-14.2	-9.2	-7.31	-7.18	-5.74
43.9	-55.1	-37.6	-26.8	-14.2	-9.2	-7.32	-7.18	-5.74
44	-54.9	-39.1	-26.8	-14.2	-9.2	-7.32	-7.18	-5.74
44.1	-55.1	-38.3	-26.8	-14.1	-9.19	-7.32	-7.18	-5.75
44.2	-55	-38	-26.8	-14.1	-9.18	-7.31	-7.17	-5.74
44.3	-55	-37.6	-26.8	-14.1	-9.18	-7.31	-7.18	-5.74
44.4	-55	-37.5	-26.9	-14.1	-9.19	-7.32	-7.18	-5.74
44.5	-55	-37.5	-26.9	-14.2	-9.2	-7.33	-7.19	-5.74
44.6	-55.4	-37.5	-26.9	-14.1	-9.2	-7.33	-7.19	-5.73
44.7	-55.4	-37.5	-26.9	-14.1	-9.19	-7.33	-7.18	-5.74
44.8	-55.4	-37.5	-26.8	-14.1	-9.18	-7.32	-7.19	-5.74
44.9	-55.5	-37.5	-26.9	-14.1	-9.18	-7.32	-7.19	-5.75
45	-55.7	-37.5	-26.8	-14.2	-9.19	-7.33	-7.19	-5.74
45.1	-55.7	-37.6	-26.7	-14.3	-9.19	-7.34	-7.2	-5.73
45.2	-56	-37.5	-26.7	-14.4	-9.19	-7.34	-7.19	-5.74
45.3	-55.9	-37.5	-26.7	-14.4	-9.18	-7.33	-7.19	-5.74
45.4	-54.3	-37.5	-26.7	-14.3	-9.17	-7.33	-7.19	-5.74
45.5	-52.8	-37.6	-26.8	-14.3	-9.18	-7.33	-7.19	-5.74
45.6	-52.5	-37.6	-26.8	-14.3	-9.18	-7.33	-7.19	-5.75
45.7	-52.7	-37.6	-26.7	-14.2	-9.19	-7.34	-7.18	-5.74
45.8	-52.9	-37.6	-26.8	-14.2	-9.18	-7.34	-7.18	-5.74
45.9	-53	-37.6	-26.7	-14.2	-9.18	-7.33	-7.18	-5.74
46	-53.1	-37.5	-26.3	-14.2	-9.17	-7.33	-7.19	-5.75
46.1	-53.3	-37.5	-26.7	-14.2	-9.17	-7.33	-7.18	-5.75
46.2	-53.5	-37.6	-26.7	-14.2	-9.18	-7.34	-7.18	-5.74
46.3	-54	-37.6	-26.3	-14.3	-9.19	-7.35	-7.19	-5.73
46.4	-55.5	-37.6	-25.8	-14.2	-9.19	-7.35	-7.19	-5.74
46.5	-55.1	-37.6	-25.8	-14.2	-9.18	-7.34	-7.19	-5.74
46.6	-55	-37.6	-25.8	-14.2	-9.17	-7.34	-7.19	-5.74
46.7	-55.2	-37.6	-25.8	-14.2	-9.17	-7.34	-7.19	-5.75
46.8	-55.3	-37.6	-25.9	-14.2	-9.17	-7.35	-7.19	-5.74
46.9	-55.5	-37.6	-25.9	-14.2	-9.18	-7.36	-7.19	-5.74
47	-55.6	-37.6	-25.9	-14.2	-9.18	-7.35	-7.19	-5.73
47.1	-55.6	-37.6	-25.9	-14.2	-9.17	-7.34	-7.19	-5.74
47.2	-55.6	-37.6	-25.9	-14.2	-9.17	-7.34	-7.19	-5.74
47.3	-55.7	-37.7	-25.9	-14.3	-9.17	-7.34	-7.19	-5.75
47.4	-55.9	-37.8	-26.1	-14.3	-9.17	-7.35	-7.19	-5.74
47.5	-56	-37.7	-26.1	-14.3	-9.18	-7.36	-7.2	-5.73
47.6	-56	-37.7	-26.1	-14.3	-9.18	-7.35	-7.19	-5.73
47.7	-56.1	-37.7	-26.1	-14.4	-9.17	-7.35	-7.19	-5.74
47.8	-56.2	-37.7	-26.1	-14.5	-9.17	-7.35	-7.19	-5.75
47.9	-56.3	-37.7	-26.1	-15.2	-9.17	-7.35	-7.19	-5.75
48	-56.3	-37.8	-26.1	-14.8	-9.18	-7.36	-7.2	-5.74
48.1	-56.3	-37.8	-26.1	-14.4	-9.18	-7.37	-7.2	-5.74
48.2	-56.4	-37.8	-26.1	-14.4	-9.18	-7.37	-7.2	-5.73
48.3	-56.6	-37.7	-26.1	-14.4	-9.18	-7.37	-7.2	-5.74
48.4	-56.6	-37.7	-26.1	-14.4	-9.17	-7.35	-7.18	-5.74
48.5	-56.9	-37.7	-26.1	-14.4	-9.17	-7.35	-7.17	-5.74
48.6	-56.8	-37.8	-26.1	-14.4	-9.18	-7.36	-7.18	-5.74
48.7	-56.6	-37.7	-26.2	-14.4	-9.19	-7.37	-7.19	-5.73
48.8	-56.7	-37.6	-26.2	-14.4	-9.18	-7.37	-7.19	-5.72
48.9	-57	-37.7	-26.2	-14.4	-9.17	-7.36	-7.19	-5.73
49	-56.9	-37.7	-26.2	-14.4	-9.17	-7.36	-7.19	-5.74
49.1	-57.3	-37.7	-26.2	-14.4	-9.17	-7.36	-7.19	-5.74
49.2	-57.5	-37.7	-26.2	-14.4	-9.18	-7.37	-7.2	-5.74
49.3	-57.6	-37.5	-26.2	-14.4	-9.18	-7.37	-7.2	-5.73
49.4	-57.8	-37.5	-26.1	-14.4	-9.18	-7.37	-7.19	-5.73
49.5	-57.8	-37.6	-26	-14.4	-9.18	-7.36	-7.19	-5.74
49.6	-57.2	-37.6	-26	-14.4	-9.17	-7.36	-7.19	-5.74
49.7	-55.6	-37.7	-26	-14.4	-9.18	-7.37	-7.19	-5.74
49.8	-55.5	-37.7	-26	-14.4	-9.18	-7.38	-7.2	-5.73
49.9	-57	-37.8	-26	-14.4	-9.18	-7.38	-7.2	-5.74
50	-56.3	-37.7	-26	-14.4	-9.17	-7.38	-7.19	-5.74
50.1	-55.6	-37.7	-26	-14.4	-9.17	-7.37	-7.19	-5.74
50.2	-54.1	-37.8	-26	-14.4	-9.16	-7.36	-7.19	-5.76
50.3	-53.1	-37.9	-26.1	-14.4	-9.17	-7.34	-7.2	-5.75
50.4	-53	-37.9	-26.1	-14.4	-9.19	-7.35	-7.2	-5.74
50.5	-53	-38	-26.1	-14.4	-9.19	-7.35	-7.19	-5.73
50.6	-53.2	-38	-26.1	-14.4	-9.2	-7.36	-7.19	-5.73
50.7	-53.3	-37.5	-26.1	-14.4	-9.19	-7.36	-7.18	-5.74
50.8	-53.5	-37.6	-26.1	-14.4	-9.18	-7.36	-7.19	-5.75
50.9	-53.6	-37.6	-26	-14.5	-9.18	-7.36	-7.19	-5.74
51	-53.6	-37	-26	-14.9	-9.2	-7.36	-7.2	-5.74
51.1	-53.9	-36.4	-26	-14.5	-9.2	-7.37	-7.2	-5.73
51.2	-53.8	-36	-26	-14.5	-9.19	-7.36	-7.19	-5.77
51.3	-53.9	-36	-26	-14.5	-9.19	-7.36	-7.19	-5.76
51.4	-53.9	-36	-26	-14.4	-9.18	-7.35	-7.19	-5.76
51.5	-54	-36	-26	-14.4	-9.18	-7.35	-7.19	-5.76
51.6	-54	-36.1	-26.1	-14.5	-9.19	-7.36	-7.2	-5.75
51.7	-54.1	-36.1	-26.1	-14.5	-9.19	-7.37	-7.19	-5.75
51.8	-54.1	-36.1	-26.1	-14.4	-9.19	-7.37	-7.19	-5.74
51.9	-54.2	-36.2	-26.1	-14.5	-9.18	-7.36	-7.19	-5.79
52	-54.3	-36.1	-26	-14.5	-9.18	-7.36	-7.19	-5.78
52.1	-54.4	-36.1	-26.1	-14.5	-9.18	-7.36	-7.19	-5.77
52.2	-54.4	-36.2	-26.1	-14.5	-9.19	-7.37	-7.2	-5.77
52.3	-54.5	-36.2	-26.1	-14.5	-9.19	-7.37	-7.2	-5.75
52.4	-54.6	-36.2	-26	-14.5	-9.19	-7.37	-7.2	-5.75
52.5	-54.6	-36.3	-26	-14.5	-9.18	-7.36	-7.2	-5.76
52.6	-54.7	-36.3	-26	-14.5	-9.18	-7.35	-7.2	-5.76
52.7	-54.6	-36.3	-26.1	-14.5	-9.18	-7.37	-7.2	-5.77
52.8	-54.4	-36.3	-26.1	-14.5	-9.18	-7.38	-7.2	-5.77
52.9	-54.8	-36.3	-26.1	-14.5	-9.19	-7.38	-7.2	-5.76
53	-54.6	-36.4	-26.1	-14.5	-9.19	-7.37	-7.2	-5.76
53.1	-54.7	-36.3	-26.1	-14.5	-9.18	-7.37	-7.2	-5.77
53.2	-54.6	-36.3	-26.1	-14.5	-9.18	-7.37	-7.19	-5.77
53.3	-54.8	-36.3	-25.9	-14.6	-9.18	-7.37	-7.2	-5.78
53.4	-55	-36.3	-25.9	-14.5	-9.18	-7.38	-7.21	-5.77
53.5	-55.1	-36.3	-25.9	-14.5	-9.19	-7.37	-7.21	-5.76
53.6	-55.3	-36.3	-26	-14.5	-9.19	-7.37	-7.2	-5.76
53.7	-55.3	-36.3	-26	-14.5	-9.18	-7.37	-7.2	-5.66
53.8	-55.4	-36.3	-26	-14.5	-9.17	-7.37	-7.2	-5.7
53.9	-55.5	-36.4	-26	-14.5	-9.18	-7.38	-7.2	-5.72
54	-55.4	-36.4	-26	-14.5	-9.19	-7.38	-7.21	-5.72
54.1	-55.5	-36.4	-26	-14.5	-9.19	-7.38	-7.2	-5.72
54.2	-55.7	-36.4	-26	-14.5	-9.19	-7.35	-7.2	-5.73
54.3	-55.7	-36.4	-26	-14.5	-9.18	-7.35	-7.18	-5.74
54.4	-55.8	-36.4	-26	-14.5	-9.17	-7.36	-7.12	-5.75
54.5	-55.9	-36.5	-26.1	-14.6	-9.19	-7.38	-7.15	-5.75
54.6	-55.8	-36.5	-26.1	-14.6	-9.2	-7.38	-7.17	-5.77
54.7	-55.8	-36.5	-26.1	-14.6	-9.19	-7.38	-7.17	-5.97
54.8	-55.8	-36.5	-26.1	-14.6	-9.19	-7.37	-7.17	-5.89
54.9	-56	-36.5	-26.1	-14.6	-9.18	-7.36	-7.17	-5.85
55	-56	-36.5	-26.1	-14.6	-9.18	-7.37	-7.17	-5.84
55.1	-56.2	-36.5	-26.1	-14.6	-9.19	-7.38	-7.18	-5.83
55.2	-56.4	-36.5	-26.2	-14.6	-9.2	-7.39	-7.19	-5.82
55.3	-56.2	-36.5	-26.1	-14.6	-9.2	-7.39	-7.19	-5.81
55.4	-56.4	-36.5	-26.2	-14.6	-9.19	-7.38	-7.18	-5.68
55.5	-56.9	-36.6	-26.1	-14.6	-9.19	-7.38	-7.19	-5.61
55.6	-57.5	-36.7	-26.2	-14.6	-9.18	-7.38	-7.19	-5.72
55.7	-57.8	-36.7	-26.1	-14.6	-9.19	-7.39	-7.19	-5.7
55.8	-57.7	-36.6	-26.1	-14.6	-9.2	-7.38	-7.19	-5.63
55.9	-57.9	-36.6	-26.2	-14.6	-9.2	-7.38	-7.19	-5.65
56	-58.5	-36.7	-26.1	-14.6	-9.19	-7.38	-7.17	-5.67
56.1	-58.6	-36.7	-26.1	-14.6	-9.19	-7.38	-7.18	-5.7
56.2	-57	-36.7	-26.1	-14.6	-9.18	-7.38	-7.18	-5.71
56.3	-56	-36.7	-26.2	-14.6	-9.19	-7.39	-7.19	-5.71
56.4	-54.6	-36.8	-26.2	-14.6	-9.2	-7.39	-7.19	-5.71
56.5	-53.5	-36.8	-26.2	-14.6	-9.21	-7.38	-7.19	-5.71
56.6	-53.1	-36.8	-26.1	-14.6	-9.2	-7.38	-7.18	-5.71
56.7	-53.4	-36.7	-26.1	-14.6	-9.19	-7.38	-7.18	-5.72
56.8	-53.7	-36.8	-26.1	-14.6	-9.19	-7.38	-7.17	-5.72
56.9	-53.9	-36.8	-26.2	-14.6	-9.18	-7.39	-7.18	-5.72
57	-54.1	-36.7	-26.2	-14.6	-9.17	-7.35	-7.19	-5.72
57.1	-54	-36.8	-26.2	-14.6	-9.17	-7.35	-7.19	-5.72
57.2	-54.1	-36.7	-26.2	-14.5	-9.08	-7.35	-7.18	-5.72
57.3	-54.5	-36.8	-26.2	-14.5	-8.86	-7.36	-7.17	-5.73
57.4	-54.3	-36.8	-26.1	-14.5	-8.89	-7.36	-7.18	-5.74
57.5	-54.4	-36.8	-26.2	-14.5	-8.92	-7.37	-7.18	-5.73
57.6	-54.6	-36.8	-26.2	-14.5	-8.94	-7.37	-7.19	-5.73
57.7	-54.9	-36.9	-26.2	-14.5	-8.96	-7.37	-7.19	-5.73
57.8	-56.3	-36.9	-26.2	-14.5	-8.96	-7.37	-7.18	-5.73
57.9	-56.2	-36.9	-26.2	-14.1	-8.96	-7.37	-7.18	-5.73
58	-56.1	-37	-26.2	-14	-8.96	-7.38	-7.19	-5.74
58.1	-56.2	-37.1	-26.2	-13.9	-8.97	-7.39	-7.19	-5.74
58.2	-56.2	-37.1	-26.2	-13.7	-8.99	-7.38	-7.19	-5.73
58.3	-56.4	-37	-26.2	-13.6	-8.98	-7.37	-7.19	-5.73
58.4	-56.3	-36.7	-26.2	-13.6	-8.98	-7.37	-7.19	-5.73
58.5	-56.6	-36.7	-26.2	-13.7	-8.97	-7.37	-7.18	-5.74
58.6	-55.7	-36.7	-26.2	-13.7	-8.97	-7.38	-7.18	-5.74
58.7	-55.6	-36.8	-26.3	-13.7	-8.97	-7.38	-7.19	-5.74
58.8	-55.8	-36.9	-26.3	-13.8	-8.98	-7.38	-7.2	-5.73
58.9	-56.1	-36.8	-26.3	-13.8	-8.98	-7.38	-7.2	-5.72
59	-56.2	-36.9	-26.3	-13.8	-8.98	-7.38	-7.19	-5.73
59.1	-56.2	-36.9	-26.3	-13.8	-8.98	-7.37	-7.19	-5.74
59.2	-55.9	-36.9	-26.3	-13.8	-8.98	-7.39	-7.19	-5.74
59.3	-55.7	-37	-26.3	-13.8	-8.98	-7.4	-7.18	-5.73
59.4	-55.6	-37.4	-26.3	-13.8	-8.99	-7.4	-7.19	-5.73
59.5	-55.7	-38.8	-26.3	-13.8	-8.99	-7.39	-7.19	-5.72
59.6	-55.9	-38.7	-26.3	-13.8	-8.99	-7.37	-7.19	-5.73
59.7	-56.2	-38.1	-26.3	-13.8	-8.98	-7.38	-7.19	-5.73
59.8	-56.2	-37.6	-26.3	-13.8	-8.98	-7.39	-7.19	-5.74
59.9	-55.5	-36.9	-26.3	-13.8	-8.98	-7.4	-7.19	-5.73
60	-54.2	-36.5	-26.3	-13.8	-8.99	-7.4	-7.2	-5.73
60.1	-53.6	-36.5	-26.3	-13.8	-8.99	-7.39	-7.19	-5.73
60.2	-53.5	-36.6	-26.3	-13.9	-8.99	-7.41	-7.19	-5.73
60.3	-53.4	-36.6	-26.3	-13.9	-8.98	-7.41	-7.19	-5.74
60.4	-53.6	-36.6	-26.3	-13.9	-8.98	-7.41	-7.19	-5.75
60.5	-53.7	-36.7	-26.3	-13.9	-8.98	-7.41	-7.2	-5.74
60.6	-53.9	-36.7	-26.4	-13.9	-8.99	-7.41	-7.2	-5.73
60.7	-54	-36.7	-26.4	-13.9	-8.99	-7.41	-7.2	-5.73
60.8	-54.2	-36.7	-26.3	-13.9	-8.99	-7.39	-7.19	-5.73
60.9	-54	-36.7	-26.4	-13.9	-8.98	-7.4	-7.19	-5.74
61	-54.3	-36.8	-26.1	-13.9	-8.98	-7.41	-7.19	-5.74
61.1	-54.3	-36.8	-26	-13.9	-8.99	-7.41	-7.2	-5.74
61.2	-54.3	-36.8	-25.4	-13.9	-8.99	-7.41	-7.2	-5.73
61.3	-54.8	-36.9	-24.8	-13.9	-9	-7.41	-7.2	-5.73
61.4	-55.1	-36.9	-24.4	-13.9	-8.99	-7.4	-7.2	-5.74
61.5	-55.1	-36.9	-24.5	-13.9	-8.98	-7.41	-7.2	-5.74
61.6	-55.2	-37	-24.5	-13.9	-8.98	-7.42	-7.19	-5.75
61.7	-55.2	-37	-24.5	-13.9	-8.99	-7.42	-7.22	-5.74
61.8	-55.1	-37	-24.6	-13.9	-9	-7.41	-7.23	-5.73
61.9	-55.1	-36.8	-24.6	-13.9	-9	-7.41	-7.22	-5.73
62	-55	-36.7	-24.6	-13.9	-8.99	-7.4	-7.21	-5.74
62.1	-55.9	-36.3	-24.6	-13.9	-8.99	-7.41	-7.21	-5.75
62.2	-55.5	-36.4	-24.6	-14	-8.99	-7.42	-7.21	-5.75
62.3	-55.6	-36.6	-24.7	-14	-8.99	-7.42	-7.21	-5.74
62.4	-56.9	-36.6	-24.7	-14	-9	-7.41	-7.22	-5.73
62.5	-61	-36.1	-24.7	-13.9	-9	-7.4	-7.21	-5.73
62.6	-61.8	-35.7	-24.7	-13.9	-8.99	-7.4	-7.2	-5.73
62.7	-61.8	-35.5	-24.7	-13.9	-8.99	-7.41	-7.2	-5.74
62.8	-60.6	-35.2	-24.7	-13.9	-8.99	-7.41	-7.2	-5.74
62.9	-58.8	-35.2	-24.7	-13.9	-9	-7.41	-7.21	-5.69
63	-58.8	-35.2	-24.8	-13.9	-9	-7.41	-7.22	-5.7
63.1	-58.9	-35.2	-24.8	-13.9	-9	-7.4	-7.21	-5.7
63.2	-59	-35.3	-24.8	-13.9	-9	-7.4	-7.21	-5.71
63.3	-59.1	-35.3	-24.8	-13.9	-8.99	-7.41	-7.21	-5.72
63.4	-59.2	-35.3	-24.8	-14	-8.99	-7.42	-7.21	-5.73
63.5	-59.2	-35.3	-24.8	-14	-9	-7.42	-7.22	-5.73
63.6	-59.3	-35.3	-24.8	-14	-9.01	-7.41	-7.22	-5.72
63.7	-59.6	-35.3	-24.9	-14	-9.01	-7.41	-7.21	-5.72
63.8	-59.6	-35.3	-24.8	-13.9	-9	-7.39	-7.2	-5.72
63.9	-59.5	-35.3	-24.8	-13.9	-8.99	-7.41	-7.2	-5.73
64	-60.7	-35.4	-24.9	-13.9	-8.99	-7.42	-7.19	-5.74
64.1	-61.1	-35.4	-24.9	-13.9	-9	-7.42	-7.2	-5.74
64.2	-61.4	-35.4	-24.9	-13.9	-9.01	-7.4	-7.21	-5.73
64.3	-61.2	-35.4	-25	-13.9	-9.01	-7.41	-7.2	-5.73
64.4	-60.5	-35.4	-24.9	-13.9	-9.01	-7.4	-7.19	-5.73
64.5	-58.4	-35.5	-24.9	-13.9	-9	-7.41	-7.19	-5.74
64.6	-57.7	-35.5	-24.9	-14	-9	-7.42	-7.19	-5.74
64.7	-56.7	-35.5	-25	-14	-9	-7.42	-7.2	-5.73
64.8	-55.8	-35.6	-25	-14	-8.99	-7.42	-7.2	-5.73
64.9	-55.4	-35.6	-25	-14	-9	-7.41	-7.2	-5.72
65	-55.3	-35.5	-24.9	-13.9	-8.99	-7.41	-7.2	-5.73
65.1	-55.5	-35.5	-25	-13.9	-8.99	-7.41	-7.2	-5.74
65.2	-55.8	-35.6	-25	-14	-8.99	-7.42	-7.2	-5.74
65.3	-56.2	-35.5	-25	-14	-9	-7.42	-7.05	-5.73
65.4	-56.3	-35.6	-25	-14	-9.01	-7.42	-7.1	-5.73
65.5	-56.4	-35.6	-25	-14	-9.01	-7.42	-7.09	-5.73
65.6	-55.8	-35.7	-25	-14	-9.03	-7.42	-6.95	-5.73
65.7	-54.3	-35.7	-25.1	-14	-9.03	-7.43	-6.83	-5.74
65.8	-53.5	-35.7	-25.1	-14	-9.02	-7.43	-6.91	-5.74
65.9	-53.5	-35.7	-25.1	-14	-9.03	-7.41	-6.97	-5.73
66	-53.7	-35.7	-25.1	-14	-9.04	-7.41	-7.01	-5.73
66.1	-53.9	-35.7	-25.2	-14	-9.03	-7.4	-7.04	-5.73
66.2	-54.1	-35.7	-25.1	-14	-9.02	-7.41	-7.05	-5.74
66.3	-54.1	-35.7	-25.2	-14	-9.02	-7.43	-7.06	-5.74
66.4	-54.2	-35.8	-25.2	-14	-9.02	-7.43	-7.06	-5.75
66.5	-54.3	-35.8	-25.2	-14	-9.03	-7.43	-7.07	-5.74
66.6	-54.3	-35.8	-25.2	-14	-9.04	-7.42	-7.08	-5.73
66.7	-54.4	-35.7	-25	-14	-9.03	-7.42	-7.08	-5.73
66.8	-54.5	-35.7	-25	-14	-9.02	-7.41	-7.08	-5.74
66.9	-54.6	-35.8	-25	-14	-9.02	-7.42	-7.08	-5.74
67	-54.7	-35.8	-25	-14	-9.03	-7.43	-7.09	-5.74
67.1	-54.6	-35.8	-25.1	-14	-9.04	-7.42	-7.09	-5.73
67.2	-54.2	-35.8	-25.1	-14	-9.04	-7.42	-7.1	-5.73
67.3	-54.4	-35.9	-25.1	-14	-9.03	-7.41	-7.1	-5.73
67.4	-54.5	-35.9	-25.1	-14	-9.02	-7.41	-7.1	-5.74
67.5	-54.5	-35.9	-25	-14	-9.02	-7.42	-7.1	-5.74
67.6	-54.3	-35.8	-25	-14	-9.02	-7.42	-7.1	-5.75
67.7	-54.4	-35.7	-25.1	-14	-9.03	-7.42	-7.1	-5.73
67.8	-54.5	-35.7	-25.2	-14	-9.04	-7.42	-7.1	-5.72
67.9	-54.6	-35.8	-25.2	-14	-9.03	-7.42	-7.1	-5.73
68	-54.6	-35.9	-25.1	-14.1	-9.03	-7.42	-7.11	-5.74
68.1	-54.7	-36	-25.1	-14.1	-9.02	-7.44	-7.11	-5.74
68.2	-54.9	-36	-25.2	-14.1	-9.03	-7.44	-7.1	-5.74
68.3	-55	-36	-25.2	-14.1	-9.02	-7.43	-7.11	-5.74
68.4	-55	-36	-25.3	-14.1	-9.03	-7.43	-7.11	-5.73
68.5	-54.9	-36	-25.3	-14.1	-9.03	-7.43	-7.11	-5.73
68.6	-54.9	-36.1	-25.3	-14.1	-9.02	-7.43	-7.11	-5.74
68.7	-55	-36.1	-25.3	-14.1	-9.02	-7.45	-7.11	-5.75
68.8	-55	-36.1	-25.4	-14.1	-9.03	-7.45	-7.11	-5.75
68.9	-55	-36.1	-25.4	-14.1	-9.03	-7.44	-7.11	-5.74
69	-55.1	-36.1	-25.4	-14.1	-9.03	-7.43	-7.12	-5.73
69.1	-55.1	-36.1	-25.5	-14.1	-9.02	-7.43	-7.11	-5.73
69.2	-55.1	-36.1	-25.5	-14.1	-9.01	-7.44	-7.11	-5.74
69.3	-55.2	-36.1	-25.5	-14.1	-9.01	-7.43	-7.11	-5.75
69.4	-55.3	-36.1	-25.5	-14.1	-9.02	-7.44	-7.12	-5.75
69.5	-55.2	-36.1	-25.6	-14.1	-9.07	-7.44	-7.13	-5.74
69.6	-55.4	-36.2	-25.6	-14.1	-9.08	-7.44	-7.15	-5.73
69.7	-55.5	-36.1	-25.6	-14.1	-9.08	-7.44	-7.14	-5.74
69.8	-55.5	-36.2	-25.6	-14.1	-9.11	-7.44	-7.14	-5.74
69.9	-55.5	-36.2	-25.6	-14.1	-9.1	-7.44	-7.13	-5.75
70	-55.7	-36.2	-25.6	-14.1	-9.11	-7.48	-7.13	-5.75
70.1	-55.7	-36.3	-25.6	-14.1	-9.11	-7.5	-7.14	-5.74
70.2	-55.8	-36.3	-25.6	-14.1	-9.12	-7.49	-7.14	-5.74
70.3	-55.8	-36.3	-25.6	-14.1	-9.11	-7.47	-7.15	-5.74
70.4	-55.9	-36.2	-24.9	-14.1	-9.1	-7.48	-7.15	-5.75
70.5	-56.1	-36.3	-24.7	-14.1	-9.1	-7.49	-7.14	-5.75
70.6	-56.4	-36.4	-24.6	-14.1	-9.11	-7.48	-7.14	-5.74
70.7	-58	-36.5	-24.3	-14.1	-9.12	-7.47	-7.16	-5.74
70.8	-60.9	-36.5	-24	-14.1	-9.12	-7.47	-7.16	-5.74
70.9	-59.7	-36.5	-24	-14.1	-9.11	-7.47	-7.15	-5.74
71	-58.4	-36.5	-24	-14.1	-9.1	-7.44	-7.15	-5.75
71.1	-56.7	-36.6	-24.1	-14.1	-9.11	-7.41	-7.13	-5.75
71.2	-55.3	-36.6	-24.1	-14.1	-9.11	-7.36	-7.14	-5.75
71.3	-54.3	-36.6	-24.2	-14.2	-9.12	-7.23	-7.14	-5.73
71.4	-53.8	-36.7	-24.2	-14.2	-9.11	-7.08	-7.14	-5.55
71.5	-53.8	-36.8	-24.2	-14.2	-9.1	-7.14	-7.14	-5.39
71.6	-53.5	-36.8	-24.2	-14.2	-9.1	-7.21	-7.14	-5.43
71.7	-53.7	-36.8	-24.2	-14.1	-9.41	-7.25	-7.14	-5.51
71.8	-53.9	-36.9	-24.3	-14.2	-9.22	-7.26	-7.15	-5.55
71.9	-54.1	-36.9	-24.3	-14.2	-9.23	-7.28	-7.15	-5.56
72	-54.2	-36.9	-24.3	-14.2	-9.25	-7.25	-7.15	-5.58
72.1	-54.2	-36.8	-24.3	-14.2	-9.15	-7.23	-7.15	-5.59
72.2	-54.3	-36.9	-24.3	-14.2	-8.81	-7.26	-7.15	-5.61
72.3	-54.4	-36.9	-24.3	-14.2	-8.77	-7.28	-7.15	-5.62
72.4	-54.5	-36.8	-24.3	-14.1	-8.78	-7.3	-7.15	-5.63
72.5	-54.6	-36.9	-24.4	-13.8	-8.83	-7.3	-7.15	-5.64
72.6	-54.7	-36.9	-24.4	-13.6	-8.84	-7.3	-7.15	-5.63
72.7	-54.6	-36.9	-24.4	-13.7	-8.84	-7.3	-7.15	-5.63
72.8	-54.7	-37	-24.4	-13.7	-8.84	-7.31	-7.15	-5.64
72.9	-54.8	-37.1	-24.4	-13.7	-8.84	-7.32	-7.15	-5.66
73	-55.1	-36.9	-24.4	-13.7	-8.85	-7.32	-7.15	-5.66
73.1	-55.1	-35.9	-24.4	-13.7	-8.86	-7.35	-7.14	-5.65
73.2	-55.2	-35.2	-24.4	-13.7	-8.86	-7.34	-7.15	-5.65
73.3	-55.3	-34.9	-24.4	-13.7	-8.87	-7.35	-7.15	-5.65
73.4	-55.3	-34.8	-24.4	-13.7	-8.86	-7.36	-7.15	-5.65
73.5	-55.4	-34.6	-24.4	-13.8	-8.86	-7.36	-7.15	-5.66
73.6	-55.5	-34.6	-24.4	-13.8	-8.87	-7.36	-7.14	-5.66
73.7	-55.5	-34.6	-24.5	-13.7	-8.88	-7.37	-7.14	-5.66
73.8	-55.5	-34.6	-24.5	-13.8	-8.88	-7.36	-7.14	-5.65
73.9	-55.6	-34.6	-24.5	-13.8	-8.88	-7.38	-7.14	-5.65
74	-55.6	-34.6	-24.6	-13.8	-8.87	-7.4	-7.14	-5.66
74.1	-55.5	-34.6	-24.7	-13.8	-8.88	-7.39	-7.14	-5.67
74.2	-55.4	-34.7	-24.8	-13.8	-8.88	-7.39	-7.14	-5.67
74.3	-55.3	-34.7	-24.7	-13.7	-8.88	-7.38	-7.14	-5.66
74.4	-55.5	-34.7	-24.2	-13.7	-8.88	-7.37	-7.14	-5.66
74.5	-55.5	-34.7	-24	-13.8	-8.88	-7.38	-7.14	-5.66
74.6	-55.7	-34.7	-24.1	-13.8	-8.88	-7.39	-7.15	-5.66
74.7	-55.8	-34.8	-24.1	-13.8	-8.88	-7.38	-7.14	-5.67
74.8	-55.7	-34.8	-24.1	-13.8	-8.88	-7.38	-7.15	-5.65
74.9	-55.8	-34.9	-24.1	-13.8	-8.88	-7.38	-7.15	-5.62
75	-55.9	-34.9	-24.1	-13.8	-8.89	-7.38	-7.15	-5.62
75.1	-56	-34.9	-24.1	-13.8	-8.88	-7.38	-7.14	-5.64
75.2	-56.1	-34.9	-24.1	-13.8	-8.88	-7.39	-7.15	-5.65
75.3	-56.1	-34.8	-24.1	-13.9	-8.88	-7.38	-7.15	-5.66
75.4	-56.2	-34.9	-24.1	-13.7	-8.88	-7.38	-7.15	-5.65
75.5	-56.2	-34.9	-24.1	-13.7	-8.89	-7.37	-7.15	-5.65
75.6	-56.4	-35	-24.1	-13.7	-8.89	-7.37	-7.14	-5.64
75.7	-56.4	-35	-24.2	-13.7	-8.89	-7.38	-7.14	-5.65
75.8	-56.4	-34.9	-24.1	-13.7	-8.88	-7.38	-7.14	-5.66
75.9	-56.7	-35.1	-24.1	-13.7	-8.88	-7.39	-7.15	-5.68
76	-56.8	-35.1	-24.2	-13.8	-8.88	-7.39	-7.15	-5.66
76.1	-56.7	-35.2	-24.2	-13.8	-8.89	-7.38	-7.15	-5.65
76.2	-56.8	-35.2	-24.2	-13.8	-8.89	-7.37	-7.16	-5.65
76.3	-56.8	-35.1	-24.2	-13.8	-8.89	-7.38	-7.15	-5.65
76.4	-56.7	-35.1	-24.1	-13.8	-8.89	-7.39	-7.15	-5.67
76.5	-56.7	-35.3	-24.1	-13.8	-8.89	-7.39	-7.15	-5.67
76.6	-55.3	-35.4	-24.2	-13.8	-8.9	-7.38	-7.21	-5.66
76.7	-54.1	-35.4	-24.2	-13.8	-8.9	-7.38	-7.21	-5.65
76.8	-53.9	-35.3	-24.3	-13.8	-8.9	-7.38	-7.18	-5.63
76.9	-53.2	-35.4	-24.3	-13.8	-8.9	-7.39	-7.14	-5.63
77	-52.8	-35.4	-24.3	-13.8	-8.89	-7.4	-7.04	-5.64
77.1	-53.1	-35.6	-24.3	-13.8	-8.89	-7.39	-7.08	-5.66
77.2	-53.3	-35.9	-24.3	-13.8	-8.9	-7.39	-7.1	-5.66
77.3	-53.4	-36.8	-24.3	-13.8	-8.9	-7.38	-7.11	-5.65
77.4	-53.5	-36	-24.3	-13.8	-8.9	-7.38	-7.12	-5.65
77.5	-53.6	-35.6	-24.3	-13.8	-8.9	-7.39	-7.12	-5.65
77.6	-53.7	-35.7	-24.3	-13.8	-8.89	-7.4	-7.12	-5.66
77.7	-53.9	-35.7	-24.3	-13.8	-8.9	-7.4	-7.13	-5.66
77.8	-53.8	-35.7	-24.3	-13.8	-8.9	-7.4	-7.13	-5.66
77.9	-53.6	-35.8	-24.3	-13.8	-8.91	-7.39	-7.14	-5.66
78	-53.8	-35.8	-24.3	-13.8	-8.91	-7.39	-7.14	-5.65
78.1	-54	-35.8	-24.3	-13.8	-8.9	-7.4	-7.14	-5.66
78.2	-54.3	-35.8	-24.3	-13.8	-8.9	-7.4	-7.13	-5.66
78.3	-54.6	-35.9	-24.3	-13.8	-8.91	-7.4	-7.13	-5.67
78.4	-54.8	-35.9	-24.3	-13.8	-8.91	-7.39	-7.14	-5.66
78.5	-54.5	-36	-24.3	-13.8	-8.92	-7.38	-7.14	-5.66
78.6	-54.4	-36	-24.3	-13.8	-8.92	-7.39	-7.14	-5.63
78.7	-54.2	-36	-24.3	-13.8	-8.92	-7.4	-7.14	-5.65
78.8	-54.5	-36	-24.3	-13.8	-8.9	-7.4	-7.14	-5.65
78.9	-54.2	-36.1	-24.3	-13.9	-8.9	-7.35	-7.14	-5.66
79	-54.1	-36.1	-24.4	-13.9	-8.91	-7.37	-7.14	-5.66
79.1	-54.1	-36.1	-24.4	-13.9	-8.93	-7.37	-7.12	-5.65
79.2	-54.3	-36.1	-24.4	-13.9	-8.93	-7.38	-7.13	-5.63
79.3	-54.4	-36.1	-24.4	-13.9	-8.93	-7.39	-7.13	-5.64
79.4	-54.5	-36.2	-24.4	-13.9	-8.92	-7.39	-7.14	-5.65
79.5	-54.6	-36.2	-24.4	-13.9	-8.92	-7.39	-7.14	-5.66
79.6	-54.7	-36.2	-24.4	-13.9	-8.93	-7.39	-7.13	-5.66
79.7	-54.8	-36.1	-24.4	-13.9	-8.93	-7.38	-7.13	-5.66
79.8	-54.9	-36.1	-24.4	-13.9	-8.93	-7.38	-7.13	-5.65
79.9	-54.7	-36.1	-24.4	-13.9	-8.92	-7.39	-7.14	-5.66
80	-54.8	-36.1	-24.4	-13.9	-8.92	-7.38	-7.13	-5.66
80.1	-54.9	-36.1	-24.5	-13.9	-8.92	-7.39	-7.13	-5.67
80.2	-55	-36.2	-24.6	-13.9	-8.93	-7.39	-7.13	-5.66
80.3	-55	-36.3	-24.6	-13.9	-8.94	-7.38	-7.13	-5.66
80.4	-55.1	-36.3	-24.6	-13.9	-8.94	-7.39	-7.13	-5.66
80.5	-54.9	-36.3	-24.6	-13.9	-8.93	-7.4	-7.14	-5.66
80.6	-55.2	-36.3	-24.6	-13.9	-8.93	-7.4	-7.14	-5.66
80.7	-55.3	-36.3	-24.6	-13.9	-8.93	-7.39	-7.12	-5.66
80.8	-55.3	-36.3	-24.6	-13.9	-8.93	-7.39	-7.13	-5.67
80.9	-55.3	-36.4	-24.7	-13.9	-8.93	-7.38	-7.14	-5.66
81	-54.8	-36.3	-24.6	-13.9	-8.92	-7.39	-7.13	-5.66
81.1	-55	-36.3	-24.5	-13.8	-8.92	-7.4	-7.13	-5.66
81.2	-55.2	-36.3	-24.6	-13.9	-8.92	-7.39	-7.14	-5.67
81.3	-55.5	-36.5	-24.6	-13.9	-8.92	-7.39	-7.14	-5.67
81.4	-55.7	-36.6	-24.6	-13.8	-8.92	-7.38	-7.13	-5.67
81.5	-55.9	-36.7	-24.6	-13.9	-8.93	-7.36	-7.14	-5.66
81.6	-56.1	-36.7	-24.6	-13.9	-8.92	-7.22	-7.13	-5.66
81.7	-56.3	-36.7	-24.6	-13.8	-8.92	-7.15	-7.13	-5.66
81.8	-56.3	-36.6	-24.7	-13.8	-8.92	-7.17	-7.14	-5.67
81.9	-56.5	-36.7	-26.3	-13.8	-8.92	-7.09	-7.14	-5.67
82	-56.7	-36.6	-27.1	-13.8	-8.92	-7.05	-7.14	-5.67
82.1	-56.3	-36.7	-27	-13.8	-8.93	-7.11	-7.15	-5.66
82.2	-56.4	-36.7	-27	-13.9	-8.93	-7.16	-7.14	-5.66
82.3	-56.5	-36.7	-26.9	-13.9	-8.92	-7.19	-7.14	-5.66
82.4	-56.4	-36.7	-26.9	-13.9	-8.92	-7.21	-7.13	-5.67
82.5	-54.8	-36.8	-27	-13.9	-8.92	-7.21	-7.13	-5.67
82.6	-53.4	-36.8	-27.2	-13.9	-8.93	-7.22	-7.14	-5.67
82.7	-52.5	-36.8	-26.8	-13.9	-8.93	-7.22	-7.14	-5.66
82.8	-52.4	-36.8	-26.2	-13.9	-8.93	-7.23	-7.13	-5.66
82.9	-52.3	-37	-25.4	-13.9	-8.93	-7.25	-7.14	-5.67
83	-52.5	-36.9	-24.5	-13.9	-8.92	-7.25	-7.14	-5.67
83.1	-52.7	-36.8	-24.3	-13.9	-8.92	-7.25	-7.14	-5.68
83.2	-52.7	-36.6	-24.3	-13.9	-8.93	-7.24	-7.15	-5.67
83.3	-53.3	-36.8	-24.4	-13.9	-8.93	-7.24	-7.17	-5.66
83.4	-53.4	-37.1	-24.4	-13.9	-8.94	-7.3	-7.17	-5.66
83.5	-53.6	-36.3	-24.4	-13.9	-8.93	-7.29	-7.17	-5.67
83.6	-53.5	-36.1	-24.4	-13.9	-8.93	-7.29	-7.16	-5.67
83.7	-53.8	-36.2	-24.4	-13.9	-8.93	-7.28	-7.16	-5.68
83.8	-53.8	-36.2	-24.4	-13.9	-8.94	-7.28	-7.17	-5.68
83.9	-54	-36.3	-24.5	-13.9	-8.94	-7.28	-7.17	-5.67
84	-54	-36.3	-24.5	-13.9	-8.94	-7.29	-7.16	-5.67
84.1	-53.8	-36.3	-24.5	-13.9	-8.93	-7.29	-7.16	-5.67
84.2	-53.9	-36.4	-24.4	-13.9	-8.93	-7.29	-7.18	-5.68
84.3	-53.8	-36.4	-24.5	-13.9	-8.94	-7.29	-7.17	-5.68
84.4	-53.9	-36.2	-24.5	-14	-8.95	-7.28	-7.18	-5.68
84.5	-54	-35.3	-24.6	-13.9	-8.95	-7.29	-7.2	-5.67
84.6	-54	-34.6	-24.6	-13.9	-8.95	-7.29	-7.16	-5.67
84.7	-54	-34.5	-24.5	-13.9	-8.95	-7.3	-7.17	-5.68
84.8	-54.2	-34.5	-24.5	-13.9	-8.94	-7.3	-7.17	-5.68
84.9	-54.2	-34.6	-24.6	-14	-8.95	-7.29	-7.17	-5.69
85	-54.3	-34.6	-24.6	-14	-8.96	-7.28	-7.18	-5.68
85.1	-54.2	-34.6	-24.6	-14	-8.96	-7.29	-7.19	-5.67
85.2	-54.4	-34.6	-24.6	-14	-8.96	-7.3	-7.18	-5.63
85.3	-54.4	-34.7	-24.6	-14	-8.96	-7.3	-7.18	-5.65
85.4	-54.4	-34.7	-24.7	-14	-8.94	-7.3	-7.18	-5.66
85.5	-54.4	-34.7	-24.7	-14	-8.93	-7.29	-7.18	-5.67
85.6	-54.4	-34.8	-24.7	-14	-8.94	-7.29	-7.18	-5.67
85.7	-54.5	-34.8	-24.8	-14	-8.94	-7.29	-7.18	-5.66
85.8	-54.5	-34.8	-24.7	-14	-8.94	-7.3	-7.17	-5.66
85.9	-54.6	-34.8	-24.7	-13.9	-8.94	-7.31	-7.16	-5.66
86	-54.9	-34.8	-24.6	-13.9	-8.94	-7.3	-7.17	-5.67
86.1	-54.7	-34.8	-24.7	-14	-8.95	-7.3	-7.17	-5.68
86.2	-55.2	-34.8	-24.7	-14	-8.96	-7.28	-7.17	-5.67
86.3	-55.6	-34.9	-24.7	-14	-8.96	-7.29	-7.17	-5.66
86.4	-55.5	-34.9	-24.7	-14	-8.96	-7.3	-7.17	-5.66
86.5	-55.6	-34.9	-24.7	-14	-8.96	-7.31	-7.17	-5.67
86.6	-55.8	-34.9	-24.6	-14	-8.95	-7.31	-7.15	-5.68
86.7	-55.8	-34.9	-24.6	-14	-8.95	-7.3	-7.16	-5.68
86.8	-55.7	-34.9	-24.6	-14	-8.95	-7.29	-7.17	-5.68
86.9	-55.9	-34.9	-24.7	-14	-8.97	-7.3	-7.17	-5.67
87	-56.1	-34.9	-24.7	-14	-8.96	-7.31	-7.17	-5.67
87.1	-56.2	-34.9	-24.6	-14	-8.95	-7.31	-7.17	-5.68
87.2	-56.3	-35	-24.6	-14	-8.95	-7.3	-7.16	-5.68
87.3	-56.5	-35	-24.7	-14	-8.95	-7.27	-7.16	-5.69
87.4	-56.5	-35	-24.7	-14	-8.96	-7.28	-7.17	-5.68
87.5	-56.9	-35	-24.7	-14	-8.96	-7.29	-7.17	-5.68
87.6	-56.8	-34.9	-24.7	-14	-8.96	-7.3	-7.17	-5.67
87.7	-56.4	-34.9	-24.7	-14	-8.95	-7.31	-7.17	-5.68
87.8	-56.7	-35	-24.7	-14	-8.95	-7.31	-7.17	-5.69
87.9	-57	-35.1	-24.7	-14	-8.95	-7.3	-7.17	-5.67
88	-57.1	-35.1	-24.7	-14	-8.96	-7.29	-7.18	-5.67
88.1	-57.4	-35.1	-24.8	-13.9	-8.96	-7.3	-7.18	-5.66
88.2	-57.6	-35.1	-24.8	-13.9	-8.96	-7.3	-7.17	-5.67
88.3	-57.8	-35.1	-24.8	-13.9	-8.96	-7.3	-7.17	-5.66
88.4	-57.9	-35.1	-24.8	-13.9	-8.96	-7.3	-7.17	-5.67
88.5	-58.1	-35.2	-24.8	-14	-8.96	-7.3	-7.17	-5.67
88.6	-58.2	-35.2	-24.9	-14	-8.97	-7.3	-7.18	-5.67
88.7	-58.4	-35.2	-24.9	-14	-8.97	-7.31	-7.18	-5.67
88.8	-59	-35.2	-25.1	-14	-8.97	-7.31	-7.17	-5.67
88.9	-58.4	-35.2	-25.1	-14	-8.97	-7.31	-7.17	-5.67
89	-56.3	-35.2	-25.2	-14	-8.98	-7.31	-7.18	-5.68
89.1	-55.8	-35.3	-25.2	-14	-8.97	-7.3	-7.18	-5.68
89.2	-56.1	-35.5	-25.2	-13.9	-9	-7.3	-7.17	-5.68
89.3	-56.4	-35.5	-25.2	-13.9	-9.05	-7.31	-7.15	-5.67
89.4	-56.7	-35.5	-25.2	-13.9	-9.04	-7.3	-7.16	-5.67
89.5	-57.1	-35.5	-25.2	-13.9	-9.03	-7.31	-7.17	-5.68
89.6	-59.3	-35.5	-25.2	-13.9	-9.03	-7.31	-7.17	-5.68
89.7	-60.9	-35.6	-25.2	-13.9	-9.03	-7.3	-7.18	-5.69
89.8	-60.5	-35.6	-25.3	-14	-9.05	-7.3	-7.19	-5.69
89.9	-58.9	-35.6	-25.3	-13.9	-9.45	-7.31	-7.18	-5.68
90	-58.4	-35.6	-25.3	-14	-9.15	-7.32	-7.17	-5.68
90.1	-59.2	-35.6	-25.3	-13.9	-8.98	-7.3	-7.17	-5.68
90.2	-57	-35.6	-25.3	-13.9	-9.01	-7.3	-7.17	-5.68
90.3	-56.8	-35.7	-25.3	-14	-9.03	-7.29	-7.17	-5.68
90.4	-57.1	-35.7	-25.4	-13.9	-9.04	-7.29	-7.17	-5.68
90.5	-57.4	-35.6	-25.4	-13.9	-9.05	-7.3	-7.18	-5.67
90.6	-57.7	-35.6	-25.4	-13.9	-9.04	-7.3	-7.18	-5.68
90.7	-57.8	-35.6	-25.3	-13.9	-9.04	-7.31	-7.18	-5.68
90.8	-58.1	-35.6	-25.3	-13.9	-9.04	-7.3	-7.18	-5.68
90.9	-58.4	-35.6	-25.3	-14	-9.05	-7.3	-7.19	-5.68
91	-58.3	-35.6	-25.4	-14	-9.06	-7.3	-7.19	-5.68
91.1	-58.5	-35.6	-25.4	-13.7	-9.06	-7.31	-7.19	-5.67
91.2	-58.6	-35.7	-25.4	-13.5	-9.06	-7.31	-7.18	-5.67
91.3	-58.4	-35.7	-25.4	-13.5	-9.06	-7.31	-7.17	-5.68
91.4	-57.4	-35.7	-25.4	-13.4	-9.06	-7.31	-7.18	-5.69
91.5	-56.4	-35.7	-25.4	-13.3	-9.06	-7.3	-7.18	-5.68
91.6	-55.6	-35.8	-25.5	-13.4	-9.07	-7.31	-7.19	-5.68
91.7	-55.1	-35.8	-25	-13.4	-9.07	-7.32	-7.17	-5.67
91.8	-54.6	-35.8	-24.4	-13.4	-9.06	-7.32	-7.19	-5.68
91.9	-54.1	-35.8	-23.9	-13.4	-9.07	-7.32	-7.2	-5.67
92	-54.2	-35.8	-23.8	-13.5	-9.07	-7.31	-7.19	-5.68
92.1	-54.4	-35.9	-23.8	-13.5	-9.08	-7.31	-7.2	-5.68
92.2	-54.6	-36	-23.9	-13.5	-9.08	-7.3	-7.2	-5.68
92.3	-54.7	-36	-23.9	-13.5	-9.08	-7.29	-7.2	-5.67
92.4	-55	-36	-23.9	-13.5	-9.07	-7.31	-7.19	-5.68
92.5	-55.2	-36.1	-23.9	-13.5	-9.08	-7.31	-7.19	-5.68
92.6	-54.8	-36.1	-23.9	-13.5	-9.07	-7.31	-7.2	-5.69
92.7	-55	-36.7	-23.9	-13.5	-9.08	-7.31	-7.22	-5.69
92.8	-55.1	-37.6	-24	-13.5	-9.07	-7.32	-7.23	-5.68
92.9	-55.2	-37.5	-24	-13.5	-9.05	-7.32	-7.22	-5.67
93	-55.2	-37.5	-24	-13.5	-9.04	-7.33	-7.21	-5.68
93.1	-55.5	-37.5	-24	-13.5	-9.04	-7.33	-7.21	-5.69
93.2	-55.7	-37.5	-24	-13.5	-9.04	-7.32	-7.21	-5.69
93.3	-55.8	-37.5	-24	-13.5	-9.05	-7.31	-7.19	-5.69
93.4	-56.3	-37.7	-24	-13.6	-9.05	-7.31	-7.19	-5.68
93.5	-56.5	-37.7	-24	-13.5	-9.05	-7.32	-7.19	-5.67
93.6	-56.4	-37.7	-24	-13.5	-9.04	-7.33	-7.2	-5.68
93.7	-56.3	-37.7	-24	-13.5	-9.04	-7.33	-7.2	-5.68
93.8	-56.6	-37.9	-24	-13.5	-9.04	-7.32	-7.2	-5.69
93.9	-56.6	-37.8	-24	-13.6	-9.04	-7.32	-7.2	-5.69
94	-56.8	-36.4	-24	-13.6	-9.05	-7.32	-7.2	-5.68
94.1	-56.9	-36.1	-24	-13.6	-9.05	-7.33	-7.21	-5.67
94.2	-57	-36	-24	-13.6	-9.04	-7.32	-7.2	-5.68
94.3	-57.1	-36.1	-24	-13.6	-9.04	-7.32	-7.2	-5.68
94.4	-57.4	-36.1	-24	-13.6	-9.04	-7.31	-7.2	-5.69
94.5	-57.9	-36.2	-24.1	-13.6	-9.05	-7.31	-7.2	-5.69
94.6	-59.6	-36	-24.1	-13.6	-9.06	-7.32	-7.2	-5.68
94.7	-59	-36.1	-24.1	-13.6	-9.06	-7.33	-7.2	-5.67
94.8	-59.2	-36.1	-24.1	-13.6	-9.05	-7.33	-7.2	-5.68
94.9	-58.9	-36.2	-24.1	-13.6	-9.05	-7.31	-7.2	-5.68
95	-56.9	-36.2	-24.1	-13.6	-9.05	-7.31	-7.21	-5.69
95.1	-55.8	-36.1	-24.1	-13.6	-9.06	-7.31	-7.21	-5.69
95.2	-54.8	-36.2	-24.1	-13.6	-9.07	-7.32	-7.21	-5.68
95.3	-54.4	-36.2	-24.1	-13.6	-9.06	-7.33	-7.21	-5.68
95.4	-54.1	-35.5	-24.1	-13.6	-9.06	-7.33	-7.2	-5.68
95.5	-53.4	-35.3	-24	-13.6	-9.05	-7.33	-7.2	-5.69
95.6	-53.4	-35.1	-24	-13.6	-9.05	-7.32	-7.2	-5.69
95.7	-53.6	-34.7	-24.1	-13.6	-9.06	-7.32	-7.21	-5.69
95.8	-53.7	-34.2	-23.9	-13.6	-9.07	-7.32	-7.21	-5.68
95.9	-53.9	-33.9	-23.9	-13.7	-9.06	-7.33	-7.2	-5.68
96	-54	-34	-24	-13.7	-9.06	-7.33	-7.2	-5.68
96.1	-54.1	-34	-24	-13.7	-9.06	-7.34	-7.2	-5.69
96.2	-54.2	-34.1	-24	-13.7	-9.06	-7.34	-7.2	-5.7
96.3	-54	-34.1	-24	-13.7	-9.07	-7.34	-7.2	-5.7
96.4	-54	-34.1	-24	-13.7	-9.07	-7.34	-7.2	-5.69
96.5	-54.1	-34.1	-24.1	-13.7	-9.03	-7.34	-7.2	-5.68
96.6	-54.2	-34.1	-24	-13.7	-9.02	-7.35	-7.2	-5.69
96.7	-54.3	-34.2	-24	-13.7	-9.03	-7.34	-7.2	-5.69
96.8	-54.4	-34.2	-24	-13.7	-9.04	-7.34	-7.2	-5.7
96.9	-54.4	-34.3	-24	-13.7	-9.05	-7.34	-7.21	-5.69
97	-54.4	-34.3	-24.1	-13.8	-9.06	-7.34	-7.21	-5.69
97.1	-54.3	-34.3	-24.1	-13.8	-9.06	-7.35	-7.21	-5.68
97.2	-54.3	-34.3	-24	-13.7	-9.05	-7.35	-7.2	-5.69
97.3	-54.5	-34.3	-24	-13.8	-9.04	-7.33	-7.21	-5.69
97.4	-54.2	-34.3	-24	-13.8	-9.05	-7.33	-7.2	-5.69
97.5	-54.3	-34.3	-24	-13.8	-9.06	-7.33	-7.21	-5.69
97.6	-54.4	-34.4	-24	-13.7	-9.07	-7.34	-7.21	-5.69
97.7	-54.5	-34.4	-24	-13.7	-9.07	-7.35	-7.21	-5.68
97.8	-54.3	-34.4	-24	-13.7	-9.06	-7.34	-7.07	-5.68
97.9	-54.4	-34.4	-24	-13.7	-9.07	-7.34	-6.86	-5.69
98	-54.5	-34.5	-24	-13.7	-9.07	-7.34	-6.82	-5.7
98.1	-54.6	-34.5	-24	-13.7	-9.07	-7.33	-6.92	-5.7
98.2	-54.6	-34.5	-24	-13.7	-9.07	-7.35	-6.98	-5.69
98.3	-54.5	-34.5	-24	-13.7	-9.06	-7.35	-7.01	-5.68
98.4	-54.7	-34.5	-24.1	-13.7	-9.06	-7.35	-7.03	-5.69
98.5	-54.8	-34.6	-24	-13.7	-9.06	-7.35	-7.05	-5.7
98.6	-54.8	-34.7	-24.1	-13.7	-9.06	-7.34	-7.06	-5.7
98.7	-54.9	-34.7	-24.1	-13.7	-9.07	-7.34	-7.06	-5.7
98.8	-55.1	-34.8	-24.1	-13.7	-9.07	-7.35	-7.08	-5.69
98.9	-55.1	-34.8	-24.1	-13.7	-9.06	-7.35	-7.08	-5.69
99	-54.8	-35.6	-24	-13.7	-9.05	-7.35	-7.08	-5.69
99.1	-55.1	-36.2	-24.1	-13.8	-9.05	-7.34	-7.09	-5.7
99.2	-55.1	-35.7	-24.1	-13.8	-9.06	-7.33	-7.09	-5.7
99.3	-54.5	-35.1	-24.2	-13.8	-9.06	-7.33	-7.1	-5.69
99.4	-54.1	-34.9	-24.1	-13.8	-9.06	-7.34	-7.1	-5.69
99.5	-53.8	-34.9	-24.1	-13.8	-9.05	-7.35	-7.09	-5.68
99.6	-53.1	-34.9	-24.1	-13.7	-9.02	-7.35	-7.09	-5.69
99.7	-52	-34.9	-24.1	-13.8	-8.83	-7.35	-7.1	-5.7
99.8	-51.5	-34.9	-24.1	-13.9	-8.73	-7.34	-7.1	-5.7
99.9	-51.7	-35	-24.2	-13.8	-8.74	-7.35	-7.11	-5.7
100	-51.9	-35	-24.2	-13.8	-8.78	-7.36	-7.11	-5.69
100	-52	-35	-24.2	-13.8	-8.75	-7.36	-7.11	-5.69
100	-52	-35	-24.2	-13.8	-8.76	-7.35	-7.11	-5.69
100	-52.2	-35	-24.1	-13.8	-8.77	-7.34	-7.11	-5.7
100	-52.3	-35	-24.2	-13.8	-8.77	-7.34	-7.11	-5.7
101	-52.4	-35.1	-24.2	-13.8	-8.79	-7.35	-7.11	-5.7
101	-52.4	-35.1	-24.2	-13.8	-8.8	-7.35	-7.12	-5.69
101	-52.5	-35	-24.2	-13.8	-8.8	-7.36	-7.11	-5.68
101	-52.6	-35	-24.2	-13.8	-8.8	-7.36	-7.11	-5.69
101	-52.8	-35	-24.2	-13.8	-8.79	-7.36	-7.11	-5.7
101	-52.8	-35	-24.2	-13.8	-8.8	-7.35	-7.11	-5.7
101	-52.9	-35.1	-24.2	-13.8	-8.81	-7.36	-7.11	-5.7
101	-52.9	-35.1	-24.3	-13.8	-8.81	-7.37	-7.12	-5.69
101	-52.9	-35	-24.3	-13.8	-8.81	-7.37	-7.12	-5.69
101	-52.9	-35	-24.2	-13.8	-8.81	-7.35	-7.12	-5.7
102	-53	-35	-24.3	-13.8	-8.8	-7.35	-7.12	-5.7
102	-53	-35	-24.3	-13.8	-8.8	-7.35	-7.11	-5.7
102	-54.2	-35	-24.3	-13.8	-8.81	-7.36	-7.13	-5.7
102	-55.9	-35	-24.3	-13.8	-8.82	-7.36	-7.13	-5.69
102	-55.5	-35	-24.3	-13.8	-8.82	-7.36	-7.13	-5.69
102	-55.4	-35	-24.3	-13.8	-8.81	-7.36	-7.13	-5.7
102	-55.5	-35	-24.3	-13.8	-8.81	-7.35	-7.13	-5.7
102	-55.6	-35.1	-24.3	-13.8	-8.82	-7.35	-7.13	-5.71
102	-55.6	-35.1	-24.3	-13.8	-8.83	-7.34	-7.14	-5.7
102	-55.5	-35.1	-24.4	-13.8	-8.83	-7.35	-7.13	-5.69
103	-55.5	-35.2	-24.4	-13.8	-8.84	-7.35	-7.13	-5.69
103	-54.7	-35.2	-24.4	-13.8	-8.84	-7.35	-7.13	-5.69
103	-53.5	-35.2	-24.5	-13.9	-8.84	-7.35	-7.13	-5.7
103	-52.9	-35.3	-24.4	-13.9	-8.84	-7.35	-7.12	-5.7
103	-52.1	-35.3	-24.5	-13.9	-8.85	-7.36	-7.13	-5.7
103	-52.2	-35.4	-24.5	-13.9	-8.85	-7.37	-7.13	-5.69
103	-52.4	-35.4	-24.5	-13.9	-8.85	-7.37	-7.13	-5.69
103	-52.6	-35.4	-24.5	-13.9	-8.85	-7.36	-7.13	-5.7
103	-52.7	-35.3	-24.5	-13.9	-8.84	-7.35	-7.13	-5.71
103	-52.8	-35.3	-24.5	-13.9	-8.85	-7.47	-7.13	-5.71
104	-52.9	-35.3	-24.6	-13.9	-8.86	-7.65	-7.1	-5.7
104	-52.9	-35.3	-24.6	-13.9	-8.86	-7.6	-7.1	-5.7
104	-53	-35.3	-24.6	-13.9	-8.86	-7.53	-7.1	-5.69
104	-53.1	-35.3	-24.6	-13.9	-8.85	-7.49	-7.11	-5.7
104	-53.2	-35.3	-24.5	-13.9	-8.85	-7.48	-7.11	-5.71
104	-53.3	-35.3	-24.6	-13.9	-8.85	-7.47	-7.12	-5.71
104	-53.3	-35.4	-24.6	-13.9	-8.86	-7.47	-7.12	-5.71
104	-53.2	-35.4	-24.6	-13.9	-8.86	-7.46	-7.12	-5.7
104	-53.3	-35.4	-24.6	-13.9	-8.86	-7.45	-7.12	-5.65
104	-53.4	-35.4	-24.6	-13.9	-8.86	-7.44	-7.12	-5.54
105	-53.5	-35.4	-24.6	-13.9	-8.86	-7.43	-7.13	-5.61
105	-53.5	-35.4	-24.6	-13.9	-8.86	-7.43	-7.13	-5.64
105	-53.6	-35.4	-24.7	-13.9	-8.87	-7.45	-7.13	-5.65
105	-53.6	-35.5	-24.7	-13.9	-8.87	-7.45	-7.13	-5.69
105	-53.6	-35.5	-24.7	-13.9	-8.86	-7.44	-7.13	-5.71
105	-53.5	-35.5	-24.7	-13.9	-8.86	-7.43	-7.13	-5.7
105	-53.5	-35.3	-24.7	-13.9	-8.85	-7.43	-7.13	-5.7
105	-53.6	-35.4	-24.7	-13.9	-8.85	-7.43	-7.13	-5.7
105	-53.5	-35.5	-24.7	-13.9	-8.86	-7.45	-7.13	-5.69
105	-53.6	-35.4	-24.7	-13.9	-8.86	-7.45	-7.13	-5.68
106	-53.6	-35.5	-24.7	-13.9	-8.85	-7.44	-7.13	-5.68
106	-53.5	-35.5	-24.7	-13.9	-8.85	-7.32	-7.13	-5.69
106	-53.6	-35.5	-24.6	-13.9	-8.85	-7.2	-7.13	-5.69
106	-53.6	-35.6	-24.4	-13.9	-8.85	-7.08	-7.13	-5.7
106	-53.5	-35.6	-24.4	-13.9	-8.86	-7.08	-7.14	-5.69
106	-53.6	-35.6	-23.9	-13.9	-8.86	-7.17	-7.14	-5.69
106	-53.7	-35.6	-23.5	-13.8	-8.86	-7.21	-7.13	-5.69
106	-53.8	-35.7	-23.4	-13.8	-8.85	-7.23	-7.13	-5.69
106	-53.9	-35.7	-23.2	-13.8	-8.85	-7.24	-7.13	-5.7
106	-53.9	-35.9	-23.1	-13.9	-8.85	-7.26	-7.13	-5.7
107	-52.4	-35.9	-23.1	-13.8	-8.85	-7.28	-7.14	-5.82
107	-51.8	-35.8	-23.1	-13.9	-8.86	-7.28	-7.14	-5.98
107	-51.7	-36.1	-23.1	-13.9	-8.85	-7.29	-7.13	-5.91
107	-51.5	-36.2	-23.1	-13.9	-8.85	-7.28	-7.14	-5.85
107	-51.7	-36.3	-23.2	-13.9	-8.84	-7.28	-7.13	-5.83
107	-51.9	-36.9	-23.2	-13.9	-8.85	-7.29	-7.13	-5.81
107	-52	-36.9	-23.2	-13.9	-8.86	-7.3	-7.14	-5.7
107	-51.9	-37	-23.2	-13.9	-8.86	-7.31	-7.13	-5.49
107	-52.1	-36.5	-23.2	-13.9	-8.85	-7.31	-7.13	-5.47
107	-52.2	-36	-23.2	-13.9	-8.85	-7.3	-7.13	-5.55
108	-52.3	-35.8	-23.2	-13.9	-8.84	-7.29	-7.13	-5.6
108	-52.4	-35.4	-23.2	-13.9	-8.85	-7.3	-7.14	-5.62
108	-52.5	-34.7	-23.3	-13.9	-8.86	-7.31	-7.15	-5.63
108	-52.4	-34.3	-23.3	-13.9	-8.86	-7.31	-7.14	-5.64
108	-52.6	-34.4	-23.3	-13.9	-8.86	-7.31	-7.14	-5.64
108	-52.6	-34.4	-23.3	-13.9	-8.85	-7.3	-7.14	-5.65
108	-52.8	-34.4	-23.3	-13.9	-8.85	-7.3	-7.11	-5.66
108	-52.7	-34.5	-23.3	-13.9	-8.87	-7.31	-7.13	-5.67
108	-52.8	-34.6	-23.3	-13.9	-8.88	-7.32	-7.14	-5.66
108	-52.9	-34.5	-23.4	-13.8	-8.89	-7.32	-7.14	-5.66
109	-52.9	-34.5	-23.3	-13.8	-8.88	-7.32	-7.13	-5.66
109	-53.1	-34.6	-23.3	-13.8	-8.87	-7.31	-7.13	-5.67
109	-54.2	-34.6	-23.3	-13.9	-8.87	-7.31	-7.13	-5.67
109	-54.2	-34.6	-23.3	-13.9	-8.88	-7.32	-7.13	-5.68
109	-54.2	-34.6	-23.4	-13.9	-8.9	-7.33	-7.14	-5.67
109	-54	-34.6	-23.4	-13.9	-8.9	-7.33	-7.14	-5.66
109	-53.5	-34.6	-23.4	-13.9	-8.9	-7.33	-7.14	-5.67
109	-52.5	-34.6	-23.3	-13.9	-8.9	-7.32	-7.14	-5.67
109	-52.4	-34.7	-23.3	-13.9	-8.9	-7.32	-7.14	-5.68
109	-52.5	-34.7	-23.3	-13.9	-8.9	-7.33	-7.13	-5.68
110	-52.5	-34.7	-23.4	-13.9	-8.91	-7.33	-7.13	-5.67
110	-52.6	-34.7	-23.3	-13.9	-8.9	-7.34	-7.13	-5.67
110	-52.7	-34.7	-23.3	-13.9	-8.9	-7.34	-7.13	-5.67
110	-52.9	-34.7	-23.3	-13.9	-8.89	-7.33	-7.13	-5.68
110	-52.7	-34.8	-23.3	-13.9	-8.9	-7.33	-7.13	-5.69
110	-52.8	-34.8	-23.3	-13.9	-8.9	-7.34	-7.14	-5.69
110	-52.8	-34.8	-23.3	-13.9	-8.91	-7.34	-7.14	-5.68
110	-52.8	-34.8	-23.3	-13.9	-8.91	-7.34	-7.14	-5.67
110	-52.5	-34.8	-23.3	-13.9	-8.91	-7.34	-7.14	-5.67
110	-52.7	-34.8	-23.3	-13.9	-8.9	-7.31	-7.14	-5.68
111	-52.8	-34.9	-23.3	-13.9	-8.92	-7.31	-7.14	-5.69
111	-52.8	-34.9	-23.3	-13.9	-8.93	-7.32	-7.14	-5.68
111	-52.8	-34.9	-23.3	-13.9	-8.93	-7.33	-7.15	-5.68
111	-52.9	-35	-23.4	-13.9	-8.92	-7.33	-7.14	-5.67
111	-52.8	-35	-23.3	-13.9	-8.91	-7.33	-7.13	-5.68
111	-53	-34.9	-23.3	-13.9	-8.91	-7.32	-7.13	-5.69
111	-53.2	-34.9	-23.3	-14	-8.9	-7.32	-7.13	-5.69
111	-53.4	-35	-23.4	-14	-8.9	-7.34	-7.12	-5.69
111	-53.3	-35	-23.6	-14	-8.9	-7.34	-7.13	-5.68
111	-53.4	-34.9	-23.6	-14	-8.9	-7.34	-7.14	-5.67
112	-53.4	-35	-23.6	-14	-8.9	-7.33	-7.13	-5.68
112	-53.6	-35	-23.6	-14	-8.89	-7.33	-7.14	-5.68
112	-53.7	-35	-23.5	-14	-8.9	-7.33	-7.14	-5.69
112	-53.8	-35.1	-23.6	-14	-8.91	-7.34	-7.14	-5.69
112	-53.9	-35.1	-23.6	-14	-8.92	-7.33	-7.15	-5.68
112	-53.9	-35.1	-23.6	-14	-8.92	-7.34	-7.15	-5.68
112	-54	-35	-23.6	-14	-8.91	-7.33	-7.14	-5.68
112	-53.2	-34.9	-23.6	-14	-8.9	-7.33	-7.15	-5.69
112	-53.5	-35	-23.5	-14	-8.91	-7.33	-7.14	-5.69
112	-53.8	-35	-23.6	-14.1	-8.92	-7.34	-7.15	-5.69
113	-54	-35.1	-23.6	-14	-8.92	-7.34	-7.16	-5.68
113	-54.2	-35	-23.6	-14	-8.92	-7.34	-7.15	-5.67
113	-54.3	-35.1	-23.6	-14	-8.92	-7.33	-7.13	-5.68
113	-54.3	-35.1	-23.6	-14	-8.91	-7.33	-7.14	-5.69
113	-54.5	-35.1	-23.6	-14	-8.91	-7.35	-7.13	-5.69
113	-54.5	-35.1	-23.6	-14.1	-8.92	-7.37	-7.14	-5.69
113	-53.8	-35.2	-23.6	-14	-8.92	-7.37	-7.15	-5.69
113	-53.3	-35.1	-23.6	-14.1	-8.92	-7.36	-7.15	-5.67
113	-52.7	-35.1	-23.5	-14.1	-8.91	-7.35	-7.15	-5.67
113	-51.4	-35.2	-23.7	-14	-8.91	-7.34	-7.15	-5.68
114	-51.1	-35.3	-23.7	-14.1	-8.91	-7.35	-7.15	-5.69
114	-51.3	-35.2	-23.7	-14.1	-8.92	-7.36	-7.15	-5.69
114	-51.5	-35.2	-23.7	-14	-8.93	-7.36	-7.15	-5.68
114	-51.6	-35.2	-23.7	-14	-8.92	-7.35	-7.15	-5.68
114	-51.9	-35.3	-23.7	-14.1	-8.92	-7.35	-7.15	-5.63
114	-52.4	-35.3	-23.8	-14.1	-8.92	-7.35	-7.15	-5.64
114	-52.7	-35.3	-24	-14.1	-8.92	-7.35	-7.13	-5.66
114	-53.8	-35.3	-24	-14.1	-8.93	-7.35	-7.15	-5.66
114	-55.2	-35.3	-24.2	-14.1	-8.94	-7.36	-7.15	-5.66
114	-56.8	-35.4	-25.6	-14.1	-8.94	-7.35	-7.15	-5.66
115	-55.8	-35.4	-27	-14.1	-8.94	-7.35	-7.15	-5.66
115	-54.9	-35.4	-26.9	-14.1	-8.94	-7.35	-7.15	-5.67
115	-54.8	-35.6	-26.9	-14.1	-8.93	-7.36	-7.15	-5.68
115	-54.8	-35.6	-26.9	-14.1	-8.94	-7.35	-7.15	-5.68
115	-54.9	-35.7	-26.8	-14.1	-8.95	-7.35	-7.16	-5.67
115	-55.1	-35.7	-26.8	-14.1	-8.95	-7.35	-7.15	-5.66
115	-55.3	-35.8	-26.8	-14.1	-8.95	-7.34	-7.15	-5.67
115	-55.3	-36.2	-26.8	-14.1	-8.95	-7.33	-7.15	-5.67
115	-55.4	-36.2	-26.9	-14.1	-8.95	-7.34	-7.15	-5.67
115	-55.4	-36.3	-26.9	-14.1	-8.96	-7.35	-7.16	-5.67
116	-54.9	-36.4	-26.8	-14.1	-8.97	-7.35	-7.14	-5.67
116	-54.7	-36.4	-26.7	-14.1	-8.97	-7.35	-7.08	-5.66
116	-54.7	-36.4	-26.9	-14.1	-8.96	-7.34	-7.1	-5.67
116	-54.6	-36.4	-27.1	-14.1	-8.96	-7.34	-7.11	-5.67
116	-54.6	-36.5	-27.8	-14.1	-8.96	-7.35	-7.12	-5.68
116	-54.6	-36.6	-27.7	-14.1	-8.97	-7.36	-7.13	-5.68
116	-54.6	-36.6	-27.6	-14.2	-8.98	-7.36	-7.13	-5.67
116	-54.7	-36.5	-27.6	-14.2	-8.98	-7.36	-7.13	-5.66
116	-54.9	-36.4	-27.7	-14.2	-8.98	-7.35	-7.13	-5.67
116	-54.8	-36.5	-27.6	-14.2	-8.98	-7.35	-7.13	-5.68
117	-55	-36.6	-27.7	-14.2	-8.97	-7.35	-7.14	-5.68
117	-54.9	-36.7	-27.7	-14.2	-8.98	-7.36	-7.15	-5.66
117	-54.9	-36.7	-27.3	-14.2	-8.98	-7.36	-7.15	-5.66
117	-54.9	-36.8	-26.4	-14.2	-8.97	-7.36	-7.14	-5.66
117	-55.1	-36.8	-25.9	-14.2	-8.96	-7.35	-7.14	-5.67
117	-55.1	-36.6	-25.2	-14.2	-8.96	-7.36	-7.14	-5.68
117	-55.2	-36.1	-24.6	-14.2	-8.96	-7.36	-7.14	-5.68
117	-55.2	-35.2	-23.8	-14.2	-8.96	-7.36	-7.15	-5.68
117	-56.7	-34.4	-23.8	-14.2	-8.96	-7.36	-7.15	-5.67
117	-58	-33.8	-23.8	-14.2	-8.96	-7.36	-7.15	-5.66
118	-58	-33.6	-23.9	-14.2	-8.95	-7.35	-7.13	-5.67
118	-57.9	-33.7	-23.9	-14.2	-8.95	-7.36	-7.12	-5.68
118	-58.2	-33.8	-23.9	-14.2	-8.96	-7.37	-7.12	-5.68
118	-58.3	-33.8	-23.9	-14.2	-8.97	-7.37	-7.14	-5.68
118	-58.4	-33.8	-24	-14.2	-8.97	-7.37	-7.14	-5.67
118	-58.5	-33.8	-24	-14.2	-8.97	-7.37	-7.14	-5.67
118	-59.2	-33.9	-24	-14.2	-8.97	-7.36	-7.14	-5.67
118	-59.2	-33.9	-23.9	-14.2	-8.97	-7.36	-7.14	-5.68
118	-59.2	-34	-24	-14.2	-8.98	-7.37	-7.14	-5.69
118	-59.4	-34	-24	-14.2	-9.13	-7.38	-7.15	-5.68
119	-59.8	-34.1	-24	-14.2	-9	-7.4	-7.15	-5.67
119	-59.6	-34	-24	-14.5	-9.01	-7.37	-7.14	-5.67
119	-58.6	-34	-24.1	-14.6	-8.99	-7.37	-7.14	-5.67
119	-56.7	-34.1	-24	-14.5	-8.86	-7.37	-7.15	-5.68
119	-54.9	-34.1	-24	-14.3	-8.75	-7.39	-7.15	-5.68
119	-53.6	-34.1	-24	-14.1	-8.79	-7.39	-7.15	-5.67
119	-52.8	-34.1	-24.1	-13.6	-8.81	-7.39	-7.15	-5.67
119	-52.8	-34.1	-24.1	-13.4	-8.74	-7.37	-7.15	-5.67
119	-52.5	-34.1	-24.2	-13.4	-8.67	-7.37	-7.15	-5.67
119	-52.5	-34.1	-24.2	-13.5	-8.69	-7.38	-7.15	-5.68
120	-52.6	-34.1	-24.1	-13.5	-8.7	-7.39	-7.15	-5.68
120	-52.8	-34.2	-24.2	-13.5	-8.72	-7.39	-7.09	-5.68
120	-53	-34.2	-24.2	-13.6	-8.73	-7.38	-7.13	-5.67
120	-53.2	-34.2	-24.2	-13.6	-8.73	-7.38	-7.08	-5.67
120	-53.3	-34.2	-24.2	-13.6	-8.73	-7.37	-6.83	-5.67
120	-53.4	-34.2	-24.1	-13.6	-8.73	-7.38	-6.69	-5.68
120	-53.6	-34.2	-24.2	-13.6	-8.73	-7.39	-6.72	-5.69
120	-53.4	-34.2	-24.2	-13.6	-8.74	-7.4	-6.82	-5.68
120	-53.5	-34.3	-24.2	-13.6	-8.75	-7.4	-6.88	-5.67
120	-53.6	-34.3	-24.2	-13.6	-8.75	-7.39	-6.91	-5.66
121	-53.7	-34.3	-24.2	-13.6	-8.75	-7.39	-6.93	-5.67
121	-53.8	-34.3	-24.2	-13.6	-8.74	-7.4	-6.95	-5.68
121	-54	-34.4	-24.2	-13.6	-8.75	-7.4	-6.96	-5.68
121	-54	-34.4	-24.2	-13.6	-8.77	-7.4	-6.97	-5.68
121	-54	-34.4	-24.3	-13.6	-8.77	-7.4	-6.98	-5.67
121	-53.9	-34.4	-24.3	-13.7	-8.78	-7.39	-6.99	-5.64
121	-54	-34.4	-24.3	-13.6	-8.77	-7.37	-6.99	-5.63
121	-54.3	-34.5	-24.3	-13.6	-8.77	-7.39	-7	-5.65
121	-54.5	-34.5	-24.3	-13.7	-8.77	-7.4	-7	-5.65
121	-54.2	-34.5	-24.3	-13.7	-8.78	-7.4	-7.01	-5.63
122	-54.3	-34.5	-24.4	-13.7	-8.79	-7.38	-7.01	-5.59
122	-54.4	-34.6	-24.4	-13.7	-8.78	-7.38	-7.01	-5.62
122	-54.7	-34.6	-24.4	-13.7	-8.78	-7.39	-7.01	-5.71
122	-54.8	-34.5	-24.4	-13.7	-8.79	-7.39	-7.01	-5.9
122	-54.8	-34.5	-24.4	-13.7	-8.79	-7.4	-7.01	-5.94
122	-54.9	-34.5	-24.4	-13.7	-8.8	-7.4	-7.02	-6.01
122	-54.8	-34.6	-24.4	-13.7	-8.8	-7.4	-7.02	-6.58
122	-54.4	-34.5	-24.3	-13.7	-8.8	-7.39	-7.01	-6.47
122	-54.6	-34.5	-24.4	-13.7	-8.79	-7.39	-7.01	-6.24
122	-54.8	-34.5	-24.4	-13.7	-8.79	-7.4	-7.01	-6.15
123	-55	-34.5	-24.4	-13.7	-8.79	-7.41	-7.02	-6.02
123	-54.9	-34.6	-24.4	-13.7	-8.8	-7.4	-7.03	-5.93
123	-54.9	-34.6	-24.7	-13.7	-8.79	-7.4	-7.03	-5.95
123	-55	-34.6	-25.3	-13.7	-8.79	-7.39	-7.03	-5.94
123	-54.9	-34.6	-25.2	-13.7	-8.78	-7.38	-7.03	-5.92
123	-55	-34.6	-25.2	-13.7	-8.78	-7.38	-7.03	-5.93
123	-55	-34.6	-25.2	-13.7	-8.79	-7.39	-7.03	-5.94
123	-55.1	-34.7	-25.2	-13.7	-8.8	-7.39	-7.04	-6.5
123	-55.2	-34.7	-25.2	-13.8	-8.79	-7.39	-7.06	-6.18
123	-55.5	-34.7	-25.2	-13.8	-8.79	-7.38	-7.1	-6.08
124	-55.6	-34.7	-25.2	-13.7	-8.78	-7.38	-7.09	-6.06
124	-55.6	-34.8	-25.2	-13.8	-8.78	-7.38	-7.07	-6.14
124	-55.7	-35	-25.2	-13.8	-8.79	-7.39	-7.07	-6.08
124	-55.6	-35	-25.3	-13.7	-8.8	-7.39	-7.08	-6.01
124	-55.9	-35	-25.3	-13.7	-8.8	-7.38	-7.08	-5.95
124	-55.9	-35	-25.3	-13.7	-8.8	-7.38	-7.08	-5.91
124	-55.9	-35	-25.2	-13.7	-8.79	-7.39	-7.07	-5.93
124	-56.1	-35	-25.2	-13.7	-8.79	-7.4	-7.07	-6.02
124	-56.1	-34.9	-25.2	-13.7	-8.8	-7.4	-7.07	-5.99
124	-56	-35	-25.3	-13.7	-8.81	-7.39	-7.07	-5.89
125	-56.2	-35	-25.3	-13.7	-8.81	-7.39	-7.07	-5.78
125	-56.3	-35	-25.3	-13.7	-8.81	-7.38	-7.07	-5.68
125	-56.3	-35	-25.3	-13.7	-8.8	-7.39	-7.06	-5.68
125	-56.5	-35	-25.3	-13.7	-8.8	-7.4	-7.06	-5.76
125	-56.6	-35	-25.3	-13.7	-8.8	-7.39	-7.07	-5.68
125	-56.7	-34.9	-25.3	-13.8	-8.81	-7.39	-7.08	-5.42
125	-57.3	-35	-25.3	-13.8	-8.8	-7.39	-7.07	-5.31
125	-57.3	-35	-25.3	-13.8	-8.79	-7.39	-7.06	-5.25
125	-57.4	-35	-25.2	-13.8	-8.79	-7.39	-7.06	-5.35
125	-57.4	-35	-25.2	-13.8	-8.78	-7.41	-7.06	-5.46
126	-57.5	-35.1	-25.1	-13.8	-8.79	-7.41	-7.07	-5.48
126	-57.6	-35.1	-24.9	-13.8	-8.8	-7.4	-7.07	-5.4
126	-57.8	-35.1	-24.3	-13.8	-8.8	-7.4	-7.07	-5.36
126	-58	-35.1	-23.6	-13.8	-8.8	-7.39	-7.07	-5.42
126	-57.9	-35.1	-23.3	-13.8	-8.79	-7.4	-7.07	-5.48
126	-58.1	-35.1	-22.9	-13.8	-8.79	-7.45	-7.06	-5.52
126	-58.1	-35.2	-23	-13.8	-8.8	-7.47	-7.07	-5.54
126	-58.4	-35.2	-23	-13.8	-8.81	-7.5	-7.05	-5.55
126	-58.5	-35.2	-23	-13.8	-8.81	-7.49	-7.06	-5.56
126	-59.6	-35.2	-23	-13.8	-8.8	-7.47	-7.06	-5.56
127	-64	-35.2	-23	-13.8	-8.8	-7.46	-7.06	-5.58
127	-61.1	-35.2	-23	-13.8	-8.8	-7.47	-7.06	-5.59
127	-59.2	-35.2	-23.1	-13.8	-8.81	-7.46	-7.08	-5.6
127	-57.7	-35.2	-23.1	-13.8	-8.82	-7.45	-7.08	-5.6
127	-57	-35.3	-23.1	-13.8	-8.82	-7.45	-7.08	-5.6
127	-56.1	-35.3	-23.1	-13.8	-8.82	-7.45	-7.07	-5.6
127	-54.7	-35.3	-23.1	-13.8	-8.81	-7.45	-7.07	-5.61
127	-53.3	-35.3	-23.1	-13.8	-8.82	-7.46	-7.07	-5.62
127	-52.8	-35.3	-23.1	-13.8	-8.83	-7.45	-7.07	-5.62
127	-52.8	-35.3	-23.2	-13.8	-8.84	-7.45	-7.07	-5.62
128	-53	-35.4	-23.2	-13.8	-8.84	-7.45	-7.07	-5.62
128	-53.3	-35.4	-23.2	-13.8	-8.84	-7.44	-7.07	-5.62
128	-54.1	-35.4	-23.2	-13.8	-8.83	-7.45	-7.07	-5.63
128	-54.1	-35.4	-23.2	-13.8	-8.83	-7.46	-7.07	-5.63
128	-54.2	-35.5	-23.2	-13.8	-8.83	-7.47	-7.07	-5.64
128	-54.4	-35.6	-23.2	-13.8	-8.84	-7.48	-7.07	-5.63
128	-54.6	-35.5	-23.2	-13.8	-8.84	-7.47	-7.07	-5.62
128	-54.7	-35.6	-23.2	-13.8	-8.83	-7.46	-7.05	-5.63
128	-54.9	-35.3	-23.2	-13.8	-8.83	-7.47	-7.06	-5.64
128	-55.2	-35.4	-23.2	-13.8	-8.82	-7.42	-7.06	-5.64
129	-55.5	-35.5	-23.2	-13.8	-8.83	-7.43	-7.07	-5.64
129	-55.6	-35.5	-23.2	-13.8	-8.83	-7.44	-7.08	-5.63
129	-55.6	-35.6	-23.2	-13.8	-8.83	-7.43	-7.08	-5.63
129	-55.7	-35.7	-23.2	-13.8	-8.82	-7.43	-7.07	-5.63
129	-55.9	-35.7	-23.3	-13.8	-8.82	-7.45	-7.07	-5.64
129	-56	-35.7	-23.3	-13.9	-8.81	-7.45	-7.07	-5.65
129	-55.6	-35.2	-23.3	-13.9	-8.82	-7.45	-7.07	-5.65
129	-55.8	-34.5	-23.3	-13.8	-8.83	-7.45	-7.08	-5.64
129	-55.7	-33.9	-23.3	-13.8	-8.83	-7.43	-7.08	-5.64
129	-55.8	-33.7	-23.2	-13.8	-8.83	-7.44	-7.07	-5.63
130	-56	-33.5	-23.3	-13.8	-8.82	-7.46	-7.07	-5.64
130	-56.1	-33.3	-23.4	-13.9	-8.82	-7.46	-7.08	-5.65
130	-56.2	-33.3	-23.4	-13.9	-8.83	-7.44	-7.08	-5.65
130	-56.4	-33.3	-23.4	-13.9	-8.84	-7.44	-7.08	-5.65
130	-56.4	-33.3	-23.4	-13.8	-8.84	-7.44	-7.08	-5.64
130	-56.2	-33.3	-23.4	-13.8	-8.82	-7.45	-7.07	-5.65
130	-55.7	-33.3	-23.4	-13.8	-8.82	-7.47	-7.07	-5.65
130	-56	-33.3	-23.4	-13.8	-8.82	-7.47	-7.07	-5.66
130	-56.1	-33.4	-23.4	-13.9	-8.84	-7.46	-7.07	-5.66
130	-56.3	-33.4	-23.4	-13.9	-8.84	-7.45	-7.06	-5.65
131	-56.5	-33.4	-23.4	-13.9	-8.85	-7.44	-7.06	-5.64
131	-56.6	-33.4	-23.4	-13.8	-8.84	-7.44	-7.07	-5.63
131	-56.6	-33.4	-23.4	-13.8	-8.84	-7.45	-7.07	-5.62
131	-56.6	-33.5	-23.4	-13.8	-8.84	-7.46	-7.06	-5.61
131	-56.9	-33.5	-23.4	-13.8	-8.84	-7.46	-7.06	-5.6
131	-58.5	-33.5	-23.5	-13.8	-8.85	-7.45	-7.07	-5.58
131	-58.6	-33.5	-23.5	-13.8	-8.85	-7.44	-7.07	-5.57
131	-58.3	-33.5	-23.4	-13.9	-8.84	-7.53	-7.07	-5.55
131	-56.9	-33.5	-23.4	-13.9	-8.84	-7.47	-7.07	-5.56
131	-55.4	-33.5	-23.4	-13.9	-8.83	-7.46	-7.07	-5.56
132	-54.7	-33.6	-23.4	-13.9	-8.84	-7.45	-7.08	-5.55
132	-55	-33.6	-23.5	-13.9	-8.85	-7.45	-7.07	-5.54
132	-55.1	-33.6	-23.5	-13.9	-8.85	-7.44	-7.08	-5.53
132	-55.2	-33.5	-23.5	-13.9	-8.85	-7.45	-7.08	-5.53
132	-55.2	-33.5	-23.5	-13.8	-8.84	-7.46	-7.08	-5.53
132	-55.3	-33.6	-23.5	-13.8	-8.84	-7.46	-7.08	-5.54
132	-55.4	-33.7	-23.5	-13.9	-8.85	-7.46	-7.08	-5.56
132	-55.4	-33.7	-23.5	-13.9	-8.85	-7.45	-7.08	-5.58
132	-55.4	-33.7	-23.5	-13.9	-8.85	-7.45	-7.08	-5.59
132	-55.5	-33.7	-23.5	-13.9	-8.85	-7.46	-7.07	-5.62
133	-55.5	-33.6	-23.5	-13.9	-8.85	-7.47	-7.07	-5.64
133	-55	-33.7	-23.5	-13.9	-8.85	-7.46	-7.07	-5.66
133	-55.1	-33.7	-23.5	-13.9	-8.86	-7.46	-7.08	-5.67
133	-55.2	-33.7	-23.5	-13.9	-8.87	-7.45	-7.08	-5.66
133	-55.3	-33.7	-23.5	-13.9	-8.87	-7.45	-7.08	-5.66
133	-55.5	-33.8	-23.5	-13.9	-8.86	-7.45	-7.08	-5.67
133	-55.8	-33.8	-23.5	-13.9	-8.86	-7.47	-7.08	-5.68
133	-56	-33.9	-23.5	-13.9	-8.86	-7.47	-7.09	-5.69
133	-56	-33.9	-23.5	-13.9	-8.87	-7.46	-7.09	-5.69
133	-56.1	-34.5	-23.6	-13.9	-8.88	-7.46	-7.08	-5.68
134	-56.3	-34.8	-23.6	-14	-8.88	-7.46	-7.08	-5.68
134	-56.7	-34.3	-23.6	-13.9	-8.87	-7.46	-7.08	-5.69
134	-56.8	-34.1	-23.6	-13.9	-8.86	-7.47	-7.08	-5.7
134	-57.6	-34	-23.6	-14	-8.86	-7.47	-7.08	-5.71
134	-57.6	-34.1	-23.6	-14	-8.87	-7.47	-7.09	-5.71
134	-57.8	-34	-23.7	-14	-8.88	-7.47	-7.09	-5.7
134	-58.6	-33.9	-23.6	-14	-8.87	-7.47	-7.08	-5.7
134	-59	-33.9	-23.6	-14	-8.87	-7.48	-7.09	-5.71
134	-60.9	-34	-23.6	-14	-8.87	-7.47	-7.09	-5.72
134	-63.9	-34	-23.6	-14	-8.87	-7.51	-7.09	-5.73
135	-62.9	-34	-23.6	-14	-8.88	-7.51	-7.09	-5.73
135	-61.6	-34	-23.6	-14	-8.88	-7.41	-7.09	-5.72
135	-61.1	-33.9	-23.6	-14	-8.88	-7.38	-7.09	-5.71
135	-60.9	-33.9	-23.6	-14	-8.87	-7.42	-7.09	-5.72
135	-60.9	-33.9	-23.6	-14	-8.86	-7.44	-7.09	-5.72
135	-61.1	-34	-23.6	-14	-8.87	-7.45	-7.09	-5.73
135	-61.1	-34	-23.6	-14	-8.88	-7.43	-7.09	-5.72
135	-61.4	-34	-23.6	-14	-8.88	-7.43	-7.1	-5.71
135	-61.4	-34	-23.6	-14	-8.88	-7.43	-7.09	-5.7
135	-60.4	-34	-23.6	-14	-8.87	-7.45	-7.09	-5.71
136	-58.2	-34	-23.7	-14	-8.87	-7.45	-7.09	-5.71
136	-56.3	-34.1	-23.8	-14	-8.87	-7.46	-7.09	-5.71
136	-55.2	-34.1	-23.8	-14	-8.88	-7.45	-7.1	-5.71
136	-53.8	-34.1	-23.8	-14	-8.89	-7.45	-7.1	-5.7
136	-51.7	-34.2	-23.7	-14	-8.89	-7.45	-7.07	-5.69
136	-51.7	-34.2	-23.7	-14	-8.85	-7.47	-7.07	-5.7
136	-51.8	-34.1	-23.7	-14	-8.86	-7.46	-7.07	-5.7
136	-52.4	-34.1	-23.8	-14	-8.86	-7.45	-7.08	-5.7
136	-52.5	-34.1	-23.8	-14.1	-8.87	-7.45	-7.09	-5.7
136	-52.8	-34.1	-23.8	-14	-8.88	-7.45	-7.09	-5.7
137	-52.9	-34.3	-23.8	-14.1	-8.87	-7.45	-7.09	-5.69
137	-53.1	-34.5	-23.7	-14.1	-8.87	-7.47	-7.09	-5.69
137	-53.3	-34.5	-23.8	-14.1	-8.87	-7.47	-7.09	-5.7
137	-53.6	-34.5	-23.8	-14.1	-8.87	-7.46	-7.09	-5.71
137	-53.1	-34.9	-23.8	-14.1	-8.88	-7.46	-7.08	-5.71
137	-53.1	-37.3	-23.8	-14	-8.89	-7.45	-7.08	-5.7
137	-53.3	-37.7	-23.8	-13.7	-8.89	-7.45	-7.09	-5.7
137	-53.3	-37	-23.8	-13.6	-8.88	-7.46	-7.09	-5.71
137	-53.2	-36.6	-23.8	-13.6	-8.88	-7.46	-7.08	-5.71
137	-52.3	-35.9	-23.8	-13.7	-8.88	-7.45	-7.09	-5.72
138	-52.2	-35.1	-23.8	-13.7	-8.89	-7.45	-7.1	-5.71
138	-52.4	-34.7	-23.8	-13.7	-8.89	-7.45	-7.07	-5.71
138	-52.5	-34.7	-23.8	-13.7	-8.89	-7.45	-7.08	-5.71
138	-52.6	-34.7	-23.8	-13.7	-8.89	-7.47	-7.08	-5.71
138	-52.8	-34.7	-23.8	-13.7	-8.89	-7.47	-7.08	-5.72
138	-52.8	-34.7	-23.8	-13.7	-8.89	-7.47	-7.08	-5.72
138	-52.9	-34.8	-23.9	-13.7	-8.9	-7.47	-7.09	-5.72
138	-52.7	-34.8	-23.9	-13.6	-8.91	-7.46	-7.09	-5.71
138	-52.9	-34.7	-23.9	-13.5	-8.9	-7.47	-7.08	-5.7
138	-52.9	-34.8	-23.9	-13.5	-8.9	-7.48	-7.08	-5.71
139	-53	-34.8	-23.9	-13.5	-8.9	-7.48	-7.08	-5.72
139	-53.1	-34.9	-23.9	-13.6	-8.9	-7.46	-7.09	-5.72
139	-53.2	-35	-24	-13.6	-8.91	-7.44	-7.09	-5.72
139	-53.1	-35	-24	-13.6	-8.92	-7.44	-7.1	-5.7
139	-53.1	-35	-24.1	-13.6	-8.9	-7.45	-7.12	-5.7
139	-53.2	-35.1	-24.1	-13.6	-8.9	-7.47	-7.11	-5.71
139	-53.2	-35.1	-24.1	-13.6	-8.9	-7.47	-7.11	-5.72
139	-53.3	-35.2	-24.1	-13.6	-8.9	-7.46	-7.11	-5.72
139	-53.4	-35.3	-24.1	-13.6	-8.91	-7.46	-7.11	-5.72
139	-53.5	-35.2	-24.1	-13.6	-8.91	-7.45	-7.11	-5.71
140	-53.4	-35.2	-24.2	-13.6	-8.9	-7.46	-7.08	-5.71
140	-53.4	-35.2	-24.2	-13.6	-8.9	-7.47	-7.09	-5.71
140	-53.5	-35.3	-24.1	-13.6	-8.9	-7.47	-7.09	-5.72
140	-53.6	-35.7	-24.2	-13.6	-8.9	-7.47	-7.09	-5.72
140	-53.7	-35.9	-24.2	-13.6	-8.91	-7.47	-7.1	-5.71
140	-53.6	-36	-24.2	-13.6	-8.92	-7.47	-7.1	-5.71
140	-53.7	-36	-24.2	-13.6	-8.92	-7.48	-7.1	-5.71
140	-54	-36	-24.2	-13.6	-8.91	-7.47	-7.08	-5.71
140	-55	-35.8	-24.2	-13.6	-8.91	-7.48	-7.1	-5.72
140	-56.5	-36.1	-24.3	-13.6	-8.92	-7.46	-7.11	-5.71
141	-56.2	-36.3	-24.3	-13.6	-8.92	-7.26	-7.11	-5.71
141	-56.2	-36.3	-24.4	-13.6	-8.92	-7.07	-7.11	-5.7
141	-56.8	-36.4	-24.3	-13.6	-8.91	-6.88	-7.1	-5.7
141	-56.7	-36.4	-24.3	-13.6	-8.91	-6.98	-7.09	-5.71
141	-54	-36.5	-24.3	-13.6	-8.91	-7.05	-7.08	-5.72
141	-52.6	-36.5	-24.4	-13.6	-8.92	-7	-7.09	-5.71
141	-51.8	-36.7	-24.4	-13.6	-8.92	-6.97	-7.1	-5.71
141	-51.8	-36.7	-24.4	-13.6	-8.92	-7.04	-7.1	-5.7
141	-52	-36.8	-24.4	-13.6	-8.92	-7.09	-7.1	-5.7
141	-52.2	-36.8	-24.3	-13.6	-8.92	-7.13	-7.1	-5.71
142	-52.5	-36.9	-23.9	-13.6	-8.91	-7.15	-7.1	-5.72
142	-52.4	-36.9	-23.7	-13.7	-8.92	-7.16	-7.11	-5.72
142	-52.6	-37	-23.4	-13.6	-8.93	-7.17	-7.11	-5.71
142	-52.7	-37.1	-23	-13.6	-8.93	-7.18	-7.11	-5.7
142	-52.8	-37.1	-22.7	-13.6	-8.93	-7.19	-7.1	-5.7
142	-52.9	-37.1	-22.6	-13.6	-8.93	-7.2	-7.1	-5.71
142	-53	-37.1	-22.5	-13.6	-8.92	-7.21	-7.11	-5.71
142	-53	-36.9	-22.6	-13.7	-8.93	-7.21	-7.1	-5.71
142	-53.2	-37.1	-22.6	-13.7	-8.94	-7.2	-7.11	-5.71
142	-53.2	-37.2	-22.7	-13.7	-8.94	-7.21	-7.09	-5.7
143	-53.3	-37.3	-22.7	-13.7	-8.94	-7.22	-7.09	-5.7
143	-53.4	-37.4	-22.7	-13.7	-8.92	-7.22	-7.09	-5.7
143	-53.4	-37.4	-22.7	-13.7	-8.91	-7.23	-7.09	-5.71
143	-53.5	-37.5	-22.7	-13.7	-8.92	-7.23	-7.09	-5.69
143	-53.3	-37.6	-22.7	-13.7	-8.93	-7.22	-7.1	-5.66
143	-53.4	-37.7	-22.8	-13.7	-8.93	-7.23	-7.1	-5.67
143	-53.5	-36.9	-22.7	-13.7	-8.93	-7.24	-7.16	-5.68
143	-53.5	-36.6	-22.7	-13.7	-8.93	-7.24	-7.31	-5.68
143	-53.5	-36.3	-22.6	-13.7	-8.92	-7.24	-7.28	-5.69
143	-53.7	-35.9	-22.7	-13.7	-8.93	-7.24	-7.23	-5.69
144	-53.5	-35.3	-22.7	-13.7	-8.94	-7.24	-7.21	-5.69
144	-53.7	-35.1	-22.7	-13.7	-8.94	-7.24	-7.19	-5.68
144	-53.8	-34.4	-22.7	-13.7	-8.94	-7.25	-7.17	-5.68
144	-53.9	-34.1	-22.7	-13.7	-8.93	-7.25	-7.06	-5.69
144	-54	-33.9	-22.7	-13.8	-8.93	-7.25	-7.06	-5.7
144	-54.1	-33.5	-22.8	-13.8	-8.94	-7.24	-7.09	-5.7
144	-54.1	-33.4	-22.8	-13.8	-8.95	-7.24	-7.11	-5.7
144	-54.2	-33.4	-22.9	-13.9	-8.95	-7.25	-7.12	-5.69
144	-54.1	-33.5	-22.8	-14.2	-8.94	-7.26	-7.12	-5.68
144	-54.3	-33.5	-22.9	-14.1	-8.94	-7.26	-7.11	-5.68
145	-54.6	-33.5	-22.8	-14.1	-8.94	-7.26	-7.11	-5.7
145	-54.5	-33.6	-22.8	-14.1	-8.96	-7.26	-7.11	-5.69
145	-54.2	-33.6	-22.9	-14.1	-8.97	-7.26	-7.12	-5.69
145	-53.5	-33.6	-22.9	-14	-8.98	-7.26	-7.12	-5.68
145	-52.9	-33.5	-22.9	-13.9	-8.94	-7.27	-7.12	-5.68
145	-51.5	-33.6	-22.9	-13.8	-8.75	-7.27	-7.12	-5.69
145	-50.5	-33.6	-22.9	-13.8	-8.61	-7.27	-7.12	-5.7
145	-50.6	-33.6	-22.9	-13.6	-8.63	-7.26	-7.13	-5.7
145	-50.9	-33.6	-23	-13.5	-8.66	-7.26	-7.13	-5.69
145	-51	-33.6	-23	-13.5	-8.66	-7.27	-7.13	-5.68
146	-51.1	-33.6	-22.9	-13.6	-8.59	-7.27	-7.12	-5.68
146	-51.3	-33.6	-22.9	-13.6	-8.59	-7.27	-7.15	-5.69
146	-51.5	-33.7	-22.9	-13.6	-8.6	-7.27	-7.14	-5.7
146	-51.6	-33.8	-22.9	-13.6	-8.62	-7.27	-7.14	-5.7
146	-51.7	-33.8	-22.9	-13.6	-8.64	-7.27	-7.14	-5.69
146	-51.8	-33.8	-23	-13.6	-8.65	-7.27	-7.13	-5.68
146	-52.3	-33.8	-23	-13.6	-8.65	-7.28	-7.06	-5.69
146	-52.4	-33.8	-23	-13.6	-8.64	-7.28	-7.1	-5.69
146	-52	-33.8	-23	-13.6	-8.64	-7.28	-7.1	-5.7
146	-52.1	-33.8	-23	-13.6	-8.65	-7.26	-7.11	-5.69
147	-52.2	-33.8	-23.1	-13.6	-8.65	-7.27	-7.12	-5.69
147	-52.2	-33.8	-23.1	-13.6	-8.65	-7.27	-7.12	-5.68
147	-52.2	-33.8	-23.2	-13.6	-8.65	-7.28	-7.11	-5.68
147	-52.3	-33.8	-23.5	-13.6	-8.64	-7.28	-7.11	-5.69
147	-52.3	-33.9	-23.5	-13.6	-8.64	-7.28	-7.12	-5.7
147	-52.5	-33.9	-23.3	-13.7	-8.65	-7.27	-6.91	-5.7
147	-52.6	-33.9	-23.2	-13.6	-8.66	-7.27	-6.94	-5.69
147	-52.8	-33.9	-23.2	-13.6	-8.66	-7.3	-6.98	-5.69
147	-52.9	-33.9	-23.2	-13.6	-8.66	-7.31	-6.9	-5.69
147	-52.6	-33.9	-23.2	-13.6	-8.65	-7.3	-6.76	-5.7
148	-52.5	-33.9	-23.2	-13.6	-8.65	-7.3	-6.81	-5.7
148	-52.7	-34	-23.2	-13.6	-8.65	-7.29	-6.88	-5.7
148	-52.9	-34	-23.2	-13.6	-8.67	-7.29	-6.92	-5.69
148	-52.8	-34	-23.2	-13.7	-8.67	-7.3	-6.94	-5.68
148	-52.4	-34	-23.2	-13.7	-8.66	-7.31	-6.95	-5.69
148	-52.6	-34	-23.2	-13.7	-8.66	-7.31	-6.96	-5.7
148	-52.7	-34	-23.2	-13.7	-8.66	-7.3	-6.97	-5.7
148	-53	-34.1	-23.2	-13.7	-8.67	-7.3	-6.98	-5.71
148	-52.9	-34.1	-23.2	-13.7	-8.68	-7.3	-6.99	-5.7
148	-52.7	-34	-23.2	-13.7	-8.68	-7.31	-6.99	-5.7
149	-52.8	-34	-23.3	-13.7	-8.68	-7.31	-6.99	-5.7
149	-52.8	-34	-23.3	-13.7	-8.67	-7.32	-6.99	-5.69
149	-52.8	-34	-23.3	-13.7	-8.67	-7.33	-7	-5.69
149	-52.9	-34.1	-23.3	-13.7	-8.68	-7.3	-7	-5.69
149	-53	-34.1	-23.3	-13.7	-8.69	-7.3	-7.01	-5.69
149	-53.3	-34.1	-23.4	-13.7	-8.69	-7.31	-7.01	-5.68
149	-53.2	-34.1	-23.4	-13.7	-8.68	-7.31	-7.01	-5.69
149	-53.2	-34.1	-23.4	-13.7	-8.67	-7.31	-7.01	-5.69
149	-53.4	-34.1	-23.4	-13.7	-8.67	-7.3	-7.01	-5.7
149	-53.5	-34.1	-23.4	-13.7	-8.68	-7.3	-7.01	-5.69
150	-53.6	-34.2	-23.4	-13.7	-8.69	-7.3	-7.01	-5.69
150	-53.6	-34.2	-23.4	-13.8	-8.69	-7.31	-7.02	-5.68
150	-53.7	-34.1	-23.4	-13.9	-8.68	-7.32	-7.02	-5.69
150	-53.4	-34.1	-23.4	-14.2	-8.67	-7.32	-7.01	-5.7
150	-51.8	-34.1	-23.4	-14.2	-8.68	-7.32	-7.01	-5.71
150	-50.7	-34.2	-23.4	-14.2	-8.68	-7.31	-7.02	-5.7
150	-50	-34.2	-23.4	-13.8	-8.69	-7.31	-7.02	-5.69
150	-50.1	-34.2	-23.4	-13.7	-8.69	-7.32	-7.02	-5.69
150	-50.2	-34.2	-23.4	-13.7	-8.69	-7.32	-7.02	-5.69
150	-50.4	-34.2	-23.4	-13.8	-8.68	-7.32	-7.02	-5.7
151	-50.7	-34.2	-23.5	-13.8	-8.68	-7.3	-7.02	-5.7
151	-50.9	-34.3	-23.5	-13.8	-8.69	-7.3	-7.02	-5.69
151	-51	-34.3	-23.5	-13.8	-8.7	-7.3	-7.03	-5.69
151	-51	-34.3	-23.5	-13.8	-8.7	-7.32	-7.03	-5.68
151	-51.1	-34.3	-23.5	-13.8	-8.69	-7.32	-7.02	-5.69
151	-51.3	-34.3	-23.4	-13.8	-8.68	-7.32	-7.02	-5.7
151	-51.4	-34.3	-23.4	-13.8	-8.69	-7.32	-7.02	-5.7
151	-51.3	-34.3	-23.4	-13.8	-8.7	-7.31	-7.03	-5.7
151	-51.4	-34.3	-23.4	-13.8	-8.7	-7.31	-7.03	-5.69
151	-51.5	-34.3	-23.5	-13.8	-8.7	-7.33	-7.03	-5.68
152	-51.4	-34.3	-23.5	-13.8	-8.69	-7.33	-7.03	-5.69
152	-51.4	-34.2	-23.5	-13.8	-8.69	-7.32	-7.03	-5.69
152	-51.5	-34.3	-23.5	-13.8	-8.69	-7.32	-7.02	-5.7
152	-51.8	-34.4	-23.5	-13.8	-8.7	-7.32	-7.03	-5.69
152	-52	-34.3	-23.5	-13.8	-8.71	-7.32	-7.03	-5.68
152	-52.1	-34.4	-23.5	-13.8	-8.71	-7.33	-7.03	-5.7
152	-52.1	-34.4	-23.5	-13.8	-8.7	-7.34	-7.03	-5.68
152	-52.2	-34.4	-23.5	-13.8	-8.7	-7.33	-7.03	-5.69
152	-54	-34.4	-23.5	-13.8	-8.7	-7.33	-7.03	-5.69
152	-54.2	-34.4	-23.5	-13.8	-8.7	-7.33	-7.03	-5.68
153	-54.2	-34.4	-23.6	-13.8	-8.71	-7.34	-7.04	-5.68
153	-54.4	-34.4	-23.5	-13.8	-8.71	-7.34	-7.03	-5.67
153	-54.5	-34.4	-23.6	-13.8	-8.7	-7.34	-7.03	-5.68
153	-54.7	-34.4	-23.6	-13.8	-8.7	-7.34	-7.03	-5.69
153	-54.8	-34.4	-23.6	-13.7	-8.7	-7.33	-7.04	-5.69
153	-54.9	-34.5	-23.6	-13.7	-8.7	-7.33	-7.04	-5.68
153	-54.9	-34.5	-23.6	-13.7	-8.71	-7.33	-7.04	-5.67
153	-54.5	-34.6	-23.6	-13.7	-8.71	-7.34	-7.04	-5.66
153	-53.4	-34.6	-23.6	-13.7	-8.71	-7.34	-7.04	-5.67
153	-51.7	-34.5	-23.6	-13.7	-8.7	-7.33	-7.04	-5.68
154	-50.6	-34.6	-23.6	-13.7	-8.7	-7.33	-7.03	-5.69
154	-50.2	-34.6	-23.6	-13.7	-8.71	-7.33	-7.04	-5.68
154	-50.5	-34.6	-23.6	-13.7	-8.72	-7.34	-7.04	-5.67
154	-50.6	-34.6	-23.6	-13.7	-8.72	-7.35	-7.04	-5.67
154	-50.8	-34.6	-23.6	-13.7	-8.72	-7.35	-7.04	-5.67
154	-50.8	-34.6	-23.6	-13.7	-8.71	-7.35	-7.04	-5.68
154	-51	-34.6	-23.6	-13.7	-8.71	-7.34	-7.04	-5.68
154	-51.3	-34.6	-23.6	-13.8	-8.72	-7.33	-7.05	-5.67
154	-51.5	-34.7	-23.6	-13.8	-8.73	-7.32	-7.04	-5.66
154	-51.7	-34.7	-23.7	-13.7	-8.73	-7.33	-7.05	-5.66
155	-51.7	-34.5	-23.7	-13.7	-8.72	-7.33	-7.05	-5.67
155	-51.9	-34.6	-23.7	-13.7	-8.72	-7.33	-7.05	-5.68
155	-52	-34.8	-23.7	-13.7	-8.72	-7.33	-7.05	-5.68
155	-52.1	-34.9	-23.7	-13.8	-8.72	-7.32	-7.06	-5.68
155	-52.1	-35	-23.7	-13.9	-8.72	-7.33	-7.04	-5.67
155	-52.2	-35.2	-23.7	-13.8	-8.73	-7.34	-7.03	-5.67
155	-52.6	-34.9	-23.8	-13.8	-8.72	-7.33	-7.04	-5.68
155	-52.7	-34.5	-23.8	-13.8	-8.72	-7.32	-7.04	-5.68
155	-52.3	-34	-23.8	-13.8	-8.72	-7.32	-7.03	-5.68
155	-52.5	-33.4	-23.7	-13.8	-8.73	-7.32	-7.05	-5.68
156	-52.4	-33.2	-23.7	-13.8	-8.73	-7.34	-7.05	-5.67
156	-52.5	-33.3	-23.8	-13.8	-8.73	-7.34	-7.05	-5.67
156	-52.5	-33.3	-23.7	-13.8	-8.72	-7.34	-7.05	-5.68
156	-52.5	-33.3	-23.8	-13.9	-8.72	-7.32	-7.05	-5.69
156	-52.7	-33.4	-23.8	-13.9	-8.72	-7.32	-7.05	-5.69
156	-52.7	-33.4	-23.8	-13.9	-8.73	-7.32	-7.05	-5.67
156	-52.7	-33.4	-23.8	-13.9	-8.74	-7.34	-7.05	-5.67
156	-52.9	-33.5	-23.8	-13.9	-8.76	-7.33	-7.04	-5.67
156	-52.6	-33.6	-23.8	-13.9	-8.75	-7.33	-7.04	-5.68
156	-52.8	-34.3	-23.8	-13.9	-8.74	-7.33	-7.04	-5.68
157	-52.9	-34.9	-23.8	-13.9	-8.75	-7.34	-7.05	-5.68
157	-53.1	-34.2	-23.9	-13.9	-8.75	-7.33	-7.05	-5.68
157	-53	-34.1	-23.2	-13.9	-8.76	-7.35	-7.05	-5.67
157	-53.1	-34.1	-22.8	-13.9	-8.75	-7.35	-7.05	-5.67
157	-53.2	-34.1	-22.5	-13.9	-8.75	-7.34	-7.05	-5.68
157	-53.2	-34.1	-22.4	-13.9	-8.75	-7.34	-7.04	-5.69
157	-53.2	-34.2	-22.4	-13.9	-8.75	-7.33	-7.04	-5.68
157	-53.2	-34.2	-22.5	-13.9	-8.76	-7.33	-7.04	-5.68
157	-53.2	-34.1	-22.5	-13.9	-8.77	-7.34	-7.04	-5.68
157	-53.4	-34.2	-22.5	-13.9	-8.75	-7.35	-7.04	-5.68
158	-53.3	-34.2	-22.5	-13.9	-8.75	-7.39	-7.04	-5.68
158	-53.3	-34.2	-22.5	-13.9	-8.74	-7.39	-7.05	-5.7
158	-53.6	-34.2	-22.6	-13.9	-8.75	-7.37	-7.05	-5.7
158	-53.6	-34.2	-22.7	-13.9	-8.76	-7.37	-7.06	-5.69
158	-53.9	-34.2	-22.8	-13.9	-8.76	-7.37	-7.05	-5.68
158	-54	-34.2	-22.8	-13.9	-8.76	-7.36	-7.05	-5.68
158	-54.2	-34.2	-22.7	-13.9	-8.74	-7.36	-7.05	-5.69
158	-54.3	-34.2	-22.8	-13.9	-8.74	-7.35	-7.05	-5.69
158	-54.4	-34.2	-22.8	-13.9	-8.75	-7.35	-7.05	-5.69
158	-53.2	-34.3	-22.8	-13.9	-8.75	-7.36	-7.06	-5.68
159	-52.3	-34.3	-22.8	-13.9	-8.75	-7.37	-7.06	-5.68
159	-51.8	-34.2	-22.8	-13.9	-8.75	-7.36	-7.06	-5.69
159	-50.5	-34.2	-22.8	-13.9	-8.75	-7.36	-7.06	-5.69
159	-49.9	-34.2	-22.8	-13.9	-8.75	-7.35	-7.05	-5.7
159	-50.1	-34.3	-22.9	-13.9	-8.75	-7.35	-7.06	-5.69
159	-50.4	-34.3	-22.9	-13.9	-8.76	-7.36	-7.07	-5.69
159	-50.5	-34.3	-22.9	-13.9	-8.76	-7.37	-7.07	-5.68
159	-50.8	-34.3	-22.9	-13.9	-8.76	-7.37	-7.06	-5.68
159	-51.2	-34.3	-22.9	-13.9	-8.75	-7.37	-7.06	-5.69
159	-51.6	-34.3	-22.9	-13.9	-8.75	-7.36	-7.06	-5.7
160	-51.7	-34.4	-22.9	-13.9	-8.76	-7.36	-7.07	-5.7
160	-51.8	-34.4	-22.9	-13.9	-8.77	-7.37	-7.1	-5.7
160	-51.9	-34.4	-23	-13.9	-8.77	-7.37	-7.08	-5.68
160	-51.9	-34.4	-23	-13.9	-8.77	-7.37	-7.06	-5.69
160	-51.8	-34.4	-22.9	-13.9	-8.76	-7.36	-7.07	-5.7
160	-52	-34.4	-22.9	-13.9	-8.76	-7.36	-7.06	-5.7
160	-52	-34.5	-22.9	-13.9	-8.77	-7.36	-7.07	-5.7
160	-52	-34.3	-22.8	-13.9	-8.78	-7.37	-7.07	-5.7
160	-52	-34.3	-22.9	-13.9	-8.78	-7.37	-7.07	-5.67
160	-52	-34.4	-22.9	-13.9	-8.77	-7.37	-7.07	-5.68
161	-52.1	-34.4	-22.9	-13.9	-8.77	-7.37	-7.07	-5.69
161	-52.1	-34.4	-23	-13.9	-8.77	-7.36	-7.1	-5.7
161	-52.2	-34.5	-23	-13.9	-8.78	-7.24	-7.14	-5.7
161	-52.3	-34.6	-23	-13.9	-8.78	-7.29	-7.13	-5.69
161	-52.5	-34.6	-23.1	-13.9	-8.79	-7.31	-7.11	-5.69
161	-52.5	-34.6	-23	-13.9	-8.78	-7.32	-7.09	-5.69
161	-52.6	-34.7	-23.1	-13.9	-8.66	-7.32	-6.99	-5.7
161	-52.4	-34.7	-23.1	-13.9	-8.58	-7.32	-7.02	-5.71
161	-52.6	-34.8	-23.1	-13.9	-8.61	-7.37	-7.04	-5.7
161	-52.6	-34.8	-23.1	-13.9	-8.63	-7.36	-7.05	-5.7
162	-52.7	-34.8	-23.1	-13.9	-8.65	-7.37	-7.05	-5.66
162	-52.8	-35.2	-23.1	-13.9	-8.65	-7.36	-7.05	-5.65
162	-52.6	-35.8	-23.1	-13.9	-8.64	-7.34	-7.05	-5.66
162	-52.7	-35.5	-23.1	-13.9	-8.64	-7.34	-7.06	-5.68
162	-52.9	-35.1	-23.1	-14	-8.65	-7.34	-7.06	-5.68
162	-52.9	-34.9	-23.2	-13.9	-8.66	-7.36	-7.07	-5.68
162	-52.9	-34.9	-23.2	-14	-8.66	-7.36	-7.07	-5.67
162	-52.9	-34.9	-23.1	-14	-8.66	-7.35	-7.06	-5.68
162	-53.1	-34.9	-23.1	-14	-8.65	-7.35	-7.04	-5.69
162	-53.2	-34.8	-23.1	-14	-8.65	-7.34	-7.05	-5.7
163	-53.1	-34.9	-23.1	-13.9	-8.66	-7.35	-7.06	-5.69
163	-53.5	-34.9	-23.2	-13.9	-8.67	-7.36	-7.06	-5.69
163	-53.5	-34.9	-23.2	-13.9	-8.67	-7.36	-7.07	-5.68
163	-51.8	-34.9	-23.2	-13.9	-8.67	-7.35	-7.06	-5.69
163	-50.7	-34.9	-23.5	-13.9	-8.66	-7.35	-7.06	-5.7
163	-49.7	-34.9	-23.4	-13.9	-8.66	-7.35	-7.05	-5.7
163	-49.9	-34.9	-23.4	-13.9	-8.67	-7.35	-7.06	-5.7
163	-50.2	-34.8	-23.4	-13.9	-8.68	-7.36	-7.04	-5.69
163	-50.4	-34.8	-23.5	-13.9	-8.68	-7.37	-7.03	-5.68
163	-50.5	-34.9	-23.5	-13.9	-8.67	-7.37	-7.04	-5.69
164	-50.7	-34.9	-23.5	-13.9	-8.67	-7.35	-7.04	-5.69
164	-50.8	-34.9	-23.6	-14	-8.67	-7.35	-7.04	-5.7
164	-51	-34.9	-23.6	-14	-8.67	-7.36	-7.05	-5.69
164	-51.1	-34.9	-23.6	-14	-8.68	-7.37	-7.06	-5.69
164	-51.3	-34.9	-23.6	-14	-8.68	-7.37	-7.06	-5.68
164	-51.4	-35	-23.6	-14	-8.68	-7.36	-7.05	-5.69
164	-51.5	-34.9	-23.6	-14	-8.67	-7.36	-7.05	-5.7
164	-51.5	-35	-23.6	-14	-8.67	-7.35	-7.05	-5.7
164	-51.6	-35	-23.6	-14	-8.68	-7.36	-7.05	-5.7
164	-51.7	-35	-23.5	-14	-8.69	-7.37	-7.06	-5.69
165	-51.8	-35	-23.1	-14	-8.69	-7.36	-7.06	-5.69
165	-51.8	-35	-22.6	-14	-8.68	-7.36	-7.06	-5.7
165	-51.9	-35	-22.5	-14	-8.68	-7.36	-7.05	-5.71
165	-52	-35.1	-22.5	-14	-8.68	-7.36	-7.05	-5.71
165	-52.2	-35.1	-22.6	-14	-8.69	-7.36	-7.06	-5.71
165	-52.2	-35.1	-22.6	-14	-8.69	-7.38	-7.06	-5.7
165	-52.2	-35.1	-22.6	-14	-8.7	-7.37	-7.06	-5.68
165	-52.3	-35.1	-22.6	-14	-8.69	-7.37	-7.06	-5.69
165	-52.3	-35.1	-22.6	-14	-8.69	-7.37	-7.05	-5.7
165	-53	-35.1	-22.6	-14	-8.67	-7.37	-7.05	-5.71
166	-54.8	-35.2	-22.7	-14	-8.67	-7.38	-7.04	-5.7
166	-56.1	-35.1	-22.7	-14	-8.67	-7.38	-7.06	-5.7
166	-55.3	-35.2	-22.7	-14	-8.68	-7.37	-7.06	-5.69
166	-54.5	-35.2	-22.7	-14.1	-8.68	-7.36	-7.06	-5.69
166	-52.9	-35.3	-22.6	-14.1	-8.67	-7.36	-7.06	-5.71
166	-52.9	-35.2	-22.6	-14	-8.67	-7.36	-7.06	-5.71
166	-53.1	-35	-22.7	-14	-8.68	-7.37	-7.06	-5.7
166	-53.3	-35.1	-22.7	-14	-8.69	-7.38	-7.07	-5.69
166	-53.4	-35.1	-22.7	-14	-8.69	-7.37	-7.07	-5.68
166	-53.3	-35.2	-22.7	-14	-8.68	-7.36	-7.06	-5.69
167	-53.5	-35.2	-22.7	-14	-8.68	-7.36	-7.06	-5.7
167	-53.8	-35.3	-23.1	-14	-8.67	-7.36	-7.07	-5.71
167	-54	-35.4	-23.3	-14	-8.68	-7.38	-7.07	-5.7
167	-54.1	-35.3	-24.5	-14	-8.69	-7.37	-7.07	-5.7
167	-54.3	-35.3	-24	-14	-8.69	-7.37	-7.07	-5.69
167	-54.5	-35.4	-23.5	-14	-8.68	-7.37	-7.07	-5.7
167	-54.5	-35.4	-23.3	-14	-8.68	-7.37	-7.07	-5.7
167	-53.2	-35.5	-23.4	-14	-8.68	-7.37	-7.07	-5.71
167	-52	-35.5	-23.4	-14	-8.69	-7.38	-7.07	-5.7
167	-51	-35.6	-23.4	-14	-8.7	-7.38	-7.07	-5.7
168	-50.9	-35.5	-23.4	-14	-8.7	-7.38	-7.07	-5.69
168	-51	-35.6	-23.4	-14	-8.69	-7.37	-7.07	-5.7
168	-51.3	-35.6	-23.4	-14	-8.68	-7.36	-7.07	-5.71
168	-51.4	-35.7	-23.4	-14	-8.68	-7.37	-7.06	-5.71
168	-51.5	-35.7	-23.5	-14.1	-8.7	-7.38	-7.08	-5.71
168	-51.6	-35.4	-23.5	-14	-8.7	-7.39	-7.07	-5.71
168	-51.7	-34.8	-23.4	-14.1	-8.7	-7.38	-7.04	-5.69
168	-51.8	-34.3	-23.4	-14.1	-8.69	-7.43	-7.05	-5.7
168	-51.9	-34.1	-23.4	-14.1	-8.68	-7.6	-7.05	-5.71
168	-51.9	-33.7	-23.4	-14.1	-8.68	-7.48	-7.05	-5.71
169	-52	-33.5	-23.4	-14.1	-8.69	-7.47	-7.07	-5.71
169	-52.3	-33.5	-23.4	-14	-8.7	-7.46	-7.07	-5.7
169	-52.6	-33.5	-23.4	-14.1	-8.7	-7.44	-7.06	-5.7
169	-53.1	-33.5	-23.4	-14.1	-8.69	-7.43	-7.06	-5.7
169	-53.2	-33.5	-23.4	-14.1	-8.69	-7.42	-7.07	-5.71
169	-53.3	-33.7	-23.4	-14.1	-8.69	-7.42	-7.07	-5.72
169	-52.5	-34.2	-23.4	-14.1	-8.69	-7.44	-7.07	-5.71
169	-52.6	-33.7	-23.4	-14.1	-8.7	-7.43	-7.07	-5.7
169	-52.8	-33.6	-23.4	-14.1	-8.7	-7.42	-7.07	-5.7
169	-53	-33.6	-23.4	-14.1	-8.69	-7.42	-7.05	-5.71
170	-53.1	-33.5	-23.4	-14.1	-8.69	-7.4	-7.05	-5.72
170	-53.1	-33.5	-23.4	-14.1	-8.69	-7.41	-7.06	-5.72
170	-53.1	-33.6	-23.4	-14.1	-8.7	-7.43	-7.07	-5.71
170	-53.2	-33.6	-23.4	-14.1	-8.71	-7.43	-7.07	-5.7
170	-53.3	-33.7	-23.4	-14.1	-8.71	-7.42	-7.06	-5.7
170	-53.4	-33.8	-23.4	-14.1	-8.7	-7.41	-7.06	-5.71
170	-53.6	-33.8	-23.4	-14.1	-8.7	-7.41	-7.06	-5.71
170	-53.8	-33.8	-23.5	-14.1	-8.7	-7.41	-7.06	-5.72
170	-53.8	-33.8	-23.5	-14.1	-8.71	-7.42	-7.07	-5.71
170	-53.9	-33.8	-23.5	-14.1	-8.72	-7.43	-7.08	-5.66
171	-54	-33.8	-23.5	-14.1	-8.72	-7.42	-7.08	-5.66
171	-54	-33.8	-23.5	-14.1	-8.71	-7.41	-7.08	-5.7
171	-54.2	-33.8	-23.5	-14.1	-8.71	-7.4	-7.08	-5.72
171	-54.4	-33.9	-23.5	-14.1	-8.71	-7.43	-7.08	-5.72
171	-55.1	-33.9	-23.5	-14.1	-8.71	-7.44	-7.09	-5.71
171	-55.1	-33.9	-23.5	-14.1	-8.72	-7.43	-7.09	-5.7
171	-55.3	-34	-23.6	-14.1	-8.72	-7.42	-7.07	-5.7
171	-55.2	-35	-23.6	-14.1	-8.72	-7.42	-7.07	-5.71
171	-55.1	-35.1	-23.6	-14.1	-8.69	-7.42	-7.08	-5.71
171	-55.3	-34.7	-23.5	-14.1	-8.7	-7.43	-7.08	-5.71
172	-55.4	-34.2	-23.5	-14.1	-8.71	-7.44	-7.08	-5.71
172	-55.6	-34.1	-23.5	-13.9	-8.71	-7.42	-7.06	-5.7
172	-55.8	-34.1	-23.5	-13.6	-8.71	-7.42	-7.07	-5.7
172	-55.7	-34.1	-23.5	-13.6	-8.71	-7.41	-7.06	-5.71
172	-55.7	-34.1	-23.5	-13.5	-8.7	-7.41	-7.06	-5.72
172	-55	-34.2	-23.5	-13.4	-8.71	-7.43	-7.07	-5.72
172	-53.4	-34.2	-23.5	-13.5	-8.72	-7.44	-7.08	-5.71
172	-52.5	-34.2	-23.5	-13.5	-8.72	-7.44	-7.07	-5.69
172	-51.3	-34.2	-23.5	-13.5	-8.72	-7.43	-7.07	-5.61
172	-50.9	-34.2	-23.5	-13.5	-8.72	-7.42	-7.07	-5.56
173	-51.1	-34.2	-23.5	-13.5	-8.71	-7.41	-7.07	-5.62
173	-51.3	-34.2	-23.5	-13.6	-8.71	-7.42	-7.07	-5.61
173	-51.4	-34.3	-23.5	-13.6	-8.72	-7.43	-7.08	-5.46
173	-51.5	-34.3	-23.6	-13.6	-8.72	-7.42	-7.08	-5.43
173	-51.5	-34.3	-23.6	-13.6	-8.72	-7.41	-7.08	-5.5
173	-51.5	-34.3	-23.6	-13.6	-8.71	-7.41	-7.09	-5.54
173	-51.6	-34.4	-23.6	-13.6	-8.71	-7.42	-7.09	-5.57
173	-51.7	-34.3	-23.6	-13.6	-8.71	-7.42	-7.09	-5.59
173	-51.8	-34.4	-23.6	-13.6	-8.72	-7.43	-7.09	-5.6
173	-51.9	-34.4	-23.7	-13.6	-8.73	-7.42	-7.09	-5.6
174	-52	-34.4	-23.6	-13.6	-8.72	-7.42	-7.08	-5.6
174	-52	-34.3	-23.6	-13.6	-8.72	-7.41	-7.08	-5.61
174	-52.1	-34.4	-23.6	-13.6	-8.72	-7.41	-7.06	-5.62
174	-52.1	-34.4	-23.6	-13.6	-8.72	-7.43	-7.05	-5.63
174	-52.1	-34.3	-23.6	-13.6	-8.72	-7.43	-7.07	-5.62
174	-52.3	-34.3	-23.6	-13.6	-8.72	-7.43	-7.07	-5.61
174	-52.2	-34.4	-23.6	-13.6	-8.72	-7.42	-7.07	-5.61
174	-51.9	-34.4	-23.6	-13.6	-8.71	-7.24	-7.07	-5.62
174	-50.5	-34.4	-23.6	-13.6	-8.71	-7.07	-7.07	-5.63
174	-49.8	-34.4	-23.6	-13.7	-8.72	-7.01	-7.07	-5.64
175	-50	-34.5	-23.6	-13.7	-8.73	-7.1	-7.08	-5.63
175	-50.2	-34.5	-23.6	-13.7	-8.74	-7.15	-7.08	-5.62
175	-50.3	-34.5	-23.6	-13.7	-8.74	-7.18	-7.08	-5.62
175	-50.5	-34.5	-23.6	-13.7	-8.74	-7.2	-7.07	-5.63
175	-50.6	-34.5	-23.6	-13.7	-8.73	-7.22	-7.06	-5.64
175	-50.8	-34.6	-23.7	-13.7	-8.73	-7.24	-7.07	-5.64
175	-50.8	-34.6	-23.8	-13.7	-8.74	-7.25	-7.07	-5.64
175	-50.9	-34.6	-23.8	-13.7	-8.74	-7.26	-7.07	-5.63
175	-51	-34.7	-23.7	-13.7	-8.74	-7.26	-7.07	-5.63
175	-51.1	-34.7	-23.7	-13.7	-8.73	-7.26	-7.07	-5.64
176	-50.9	-34.6	-23.7	-13.7	-8.73	-7.27	-7.07	-5.64
176	-50.7	-34.7	-23.7	-13.7	-8.74	-7.28	-7.07	-5.65
176	-50.9	-34.7	-23.8	-13.7	-8.75	-7.29	-7.08	-5.64
176	-51.1	-34.7	-23.8	-13.7	-8.75	-7.28	-7.08	-5.63
176	-51.2	-34.7	-23.8	-13.7	-8.76	-7.28	-7.07	-5.63
176	-51.3	-34.8	-23.8	-13.7	-8.76	-7.28	-7.08	-5.64
176	-51.3	-34.8	-23.8	-13.7	-8.76	-7.29	-7.08	-5.65
176	-51.5	-34.9	-23.9	-13.7	-8.75	-7.3	-7.08	-5.65
176	-51.5	-34.9	-23.9	-13.7	-8.76	-7.3	-7.09	-5.65
176	-51.6	-34.9	-23.9	-13.7	-8.75	-7.3	-7.09	-5.64
177	-51.7	-34.8	-23.9	-13.7	-8.75	-7.29	-7.07	-5.64
177	-51.9	-34.7	-23.9	-13.7	-8.74	-7.29	-7.07	-5.65
177	-52.1	-34.7	-23.9	-13.7	-8.74	-7.3	-7.08	-5.65
177	-52.2	-34.8	-23.9	-13.7	-8.74	-7.31	-7.08	-5.65
177	-52.4	-34.8	-23.9	-13.7	-8.75	-7.31	-7.08	-5.64
177	-52.6	-34.8	-23.9	-13.8	-8.75	-7.3	-7.08	-5.64
177	-52.7	-34.8	-23.9	-13.8	-8.74	-7.3	-7.07	-5.64
177	-52.7	-34.8	-23.9	-13.8	-8.74	-7.3	-7.07	-5.65
177	-52.9	-34.9	-23.9	-13.8	-8.74	-7.3	-7.08	-5.66
177	-53.1	-34.4	-23.9	-13.8	-8.74	-7.31	-7.08	-5.66
178	-53.1	-33.9	-23.3	-13.8	-8.75	-7.31	-7.09	-5.64
178	-53.4	-33.5	-22.9	-13.7	-8.75	-7.31	-7.08	-5.64
178	-53.5	-33.3	-22.5	-13.7	-8.75	-7.3	-7.07	-5.64
178	-53.5	-33.3	-22.4	-13.7	-8.74	-7.3	-7.07	-5.65
178	-53.7	-33.3	-22.5	-13.7	-8.74	-7.31	-7.07	-5.66
178	-53.8	-33.4	-22.5	-13.8	-8.75	-7.33	-7.07	-5.66
178	-53.9	-33.4	-22.5	-13.8	-8.75	-7.33	-7.08	-5.65
178	-54.1	-33.4	-22.5	-13.7	-8.76	-7.33	-7.08	-5.65
178	-54.3	-33.4	-22.5	-13.8	-8.75	-7.32	-7.07	-5.65
178	-54.3	-33.4	-22.5	-13.7	-8.75	-7.32	-7.07	-5.66
179	-54.2	-33.4	-22.6	-13.8	-8.75	-7.33	-7.07	-5.66
179	-52.7	-33.5	-22.6	-13.8	-8.76	-7.33	-7.08	-5.66
179	-51.3	-33.5	-22.6	-13.8	-8.77	-7.33	-7.09	-5.66
179	-50.7	-33.5	-22.6	-13.8	-8.77	-7.32	-7.09	-5.65
179	-50.1	-33.5	-22.6	-13.8	-8.77	-7.32	-7.08	-5.65
179	-48.9	-33.5	-22.6	-13.7	-8.76	-7.32	-7.08	-5.65
179	-48.2	-33.5	-22.7	-13.8	-8.75	-7.33	-7.08	-5.66
179	-48.4	-33.5	-22.7	-13.8	-8.77	-7.33	-7.08	-5.66
179	-48.5	-33.5	-22.7	-13.8	-8.77	-7.33	-7.09	-5.65
179	-48.7	-33.5	-22.7	-13.8	-8.77	-7.32	-7.08	-5.65
180	-49	-33.5	-22.8	-13.8	-8.76	-7.31	-7.08	-5.65
180	-49.3	-33.6	-22.8	-13.8	-8.76	-7.31	-7.08	-5.66
180	-49.3	-33.6	-22.8	-13.8	-8.77	-7.32	-7.08	-5.67
180	-49.5	-33.6	-22.8	-13.8	-8.78	-7.33	-7.08	-5.67
180	-49.5	-33.6	-22.8	-13.8	-8.79	-7.33	-7.09	-5.66
180	-49.6	-33.6	-22.9	-13.8	-8.79	-7.33	-7.08	-5.65
180	-49.7	-33.6	-22.9	-13.8	-8.78	-7.32	-7.08	-5.65
180	-49.8	-33.6	-22.8	-13.8	-8.77	-7.32	-7.07	-5.65
180	-50	-33.6	-22.8	-13.8	-8.78	-7.33	-7.07	-5.65
180	-50.3	-33.7	-22.8	-13.9	-8.8	-7.34	-7.08	-5.65
181	-50	-33.7	-22.9	-13.9	-8.8	-7.33	-7.09	-5.65
181	-50.1	-33.7	-22.8	-13.9	-8.8	-7.33	-7.08	-5.65
181	-50.3	-33.7	-22.8	-13.9	-8.8	-7.32	-7.08	-5.65
181	-50.4	-33.8	-22.8	-13.9	-8.8	-7.32	-7.09	-5.66
181	-50.5	-33.8	-22.8	-13.9	-8.8	-7.39	-7.08	-5.67
181	-50.5	-33.8	-22.9	-13.9	-8.8	-7.37	-7.09	-5.67
181	-50.6	-33.8	-22.9	-13.9	-8.79	-7.37	-7.09	-5.66
181	-50.7	-33.8	-22.9	-13.9	-8.79	-7.36	-7.09	-5.65
181	-50.7	-33.9	-22.9	-13.9	-8.79	-7.35	-7.09	-5.65
181	-50.8	-33.9	-22.9	-13.9	-8.79	-7.35	-7.08	-5.65
182	-50.3	-33.9	-22.9	-13.9	-8.79	-7.36	-7.08	-5.66
182	-50.7	-33.9	-22.9	-13.9	-8.8	-7.35	-7.09	-5.67
182	-50.5	-33.9	-22.9	-13.9	-8.8	-7.35	-7.09	-5.66
182	-50.7	-33.9	-23	-13.9	-8.8	-7.34	-7.08	-5.66
182	-50.9	-33.9	-23	-13.9	-8.8	-7.34	-7.08	-5.66
182	-50.9	-33.9	-22.9	-13.9	-8.8	-7.35	-7.08	-5.67
182	-50.9	-34	-23	-13.9	-8.8	-7.36	-7.08	-5.67
182	-51.1	-34	-23	-13.9	-8.81	-7.36	-7.08	-5.67
182	-51.2	-34	-23	-13.9	-8.79	-7.35	-7.09	-5.67
182	-51.3	-34	-23	-13.9	-8.79	-7.34	-7.08	-5.66
183	-51.3	-34	-23	-13.9	-8.79	-7.34	-7.08	-5.67
183	-51.6	-34	-23	-13.9	-8.79	-7.34	-7.08	-5.67
183	-51.8	-34	-23	-14	-8.79	-7.35	-7.08	-5.67
183	-51.9	-34.1	-23	-14	-8.8	-7.35	-7.08	-5.67
183	-52	-34	-23	-14	-8.81	-7.34	-7.06	-5.67
183	-52.1	-34	-23	-14	-8.8	-7.34	-7.05	-5.66
183	-52.2	-33.9	-22.9	-14	-8.8	-7.34	-7.06	-5.67
183	-52.3	-33.9	-22.9	-14	-8.79	-7.35	-7.07	-5.68
183	-52.5	-34	-22.9	-14	-8.79	-7.35	-7.07	-5.68
183	-52.6	-34.1	-22.9	-14	-8.81	-7.36	-7.08	-5.67
184	-51.3	-34.1	-22.9	-14	-8.82	-7.35	-7.08	-5.67
184	-50.7	-34.1	-22.9	-14	-8.82	-7.35	-7.08	-5.67
184	-50.7	-34.1	-22.9	-13.9	-8.81	-7.34	-7.07	-5.67
184	-49.3	-34	-22.9	-13.9	-8.71	-7.35	-7.07	-5.68
184	-48.4	-34	-23	-13.9	-8.58	-7.36	-7.07	-5.69
184	-48.5	-34.1	-23	-13.9	-8.58	-7.35	-7.08	-5.69
184	-48.7	-34.1	-23	-13.9	-8.62	-7.35	-7.08	-5.68
184	-49	-34	-23	-13.9	-8.55	-7.34	-7.08	-5.67
184	-49.1	-34.1	-23	-13.9	-8.51	-7.34	-7.08	-5.68
184	-49.2	-34	-23.1	-13.9	-8.53	-7.35	-7.08	-5.69
185	-49.1	-34.1	-23.1	-13.9	-8.54	-7.36	-7.08	-5.69
185	-49.3	-34.1	-23.1	-13.9	-8.56	-7.36	-7.09	-5.69
185	-49.4	-34	-23.1	-13.9	-8.57	-7.35	-7.09	-5.68
185	-49.6	-34	-23.1	-13.9	-8.57	-7.35	-7.08	-5.68
185	-50.7	-34	-23.1	-13.9	-8.57	-7.35	-7.08	-5.67
185	-52.6	-34	-23.1	-13.9	-8.56	-7.36	-7.08	-5.68
185	-52.2	-34	-23.1	-14	-8.56	-7.36	-7.08	-5.68
185	-52.3	-34.1	-23.1	-14	-8.57	-7.36	-7.09	-5.69
185	-52.4	-34.1	-23.1	-14	-8.58	-7.35	-7.09	-5.68
185	-52.6	-34.1	-23.2	-14	-8.58	-7.35	-7.09	-5.67
186	-52.6	-34.1	-23.2	-14	-8.58	-7.35	-7.08	-5.67
186	-52.6	-34.1	-23.2	-14	-8.57	-7.36	-7.07	-5.68
186	-52.7	-34.1	-23.2	-14	-8.58	-7.37	-7.08	-5.69
186	-52.8	-34.1	-23.2	-14	-8.59	-7.36	-7.09	-5.68
186	-52.9	-34.1	-23.2	-14	-8.59	-7.36	-7.09	-5.68
186	-53.1	-34.2	-23.2	-14	-8.6	-7.35	-7.08	-5.67
186	-52.8	-34.4	-23.1	-14	-8.6	-7.35	-7.08	-5.66
186	-51.1	-34.6	-23.1	-14	-8.6	-7.35	-7.07	-5.67
186	-49.7	-35.2	-23.1	-14	-8.61	-7.36	-7.08	-5.67
186	-50.6	-34.7	-23.2	-13.9	-8.61	-7.37	-7.09	-5.67
187	-53.7	-34.6	-23.2	-13.4	-8.61	-7.35	-7.09	-5.67
187	-53.9	-34.7	-23.2	-13.3	-8.61	-7.35	-7.08	-5.64
187	-52.7	-34.7	-23.3	-13.3	-8.61	-7.35	-7.08	-5.64
187	-50.8	-34.7	-23.3	-13.3	-8.61	-7.36	-7.09	-5.67
187	-50	-34.7	-23.3	-13.2	-8.62	-7.37	-7.09	-5.67
187	-50.1	-34.8	-23.3	-13.1	-8.62	-7.37	-7.1	-5.67
187	-50.2	-34.8	-23.3	-13.1	-8.63	-7.36	-7.09	-5.66
187	-50.3	-34.8	-23.3	-13.1	-8.63	-7.36	-7.08	-5.66
187	-50.4	-34.8	-23.3	-13.1	-8.63	-7.36	-7.07	-5.67
187	-50.4	-34.9	-23.4	-13.1	-8.63	-7.37	-7.08	-5.68
188	-50.5	-34.9	-22.9	-13.1	-8.63	-7.37	-7.09	-5.68
188	-50.6	-35	-22.9	-13.2	-8.63	-7.37	-7.09	-5.67
188	-50.7	-34.9	-23	-13.2	-8.63	-7.36	-7.08	-5.66
188	-50.8	-34.9	-23	-13.2	-8.63	-7.36	-7.08	-5.66
188	-50.8	-35	-23	-13.2	-8.63	-7.36	-7.07	-5.67
188	-50.9	-34.9	-23	-13.2	-8.62	-7.37	-7.09	-5.68
188	-50.7	-34.9	-23	-13.2	-8.62	-7.37	-7.09	-5.69
188	-50.7	-34.9	-23	-13.2	-8.62	-7.37	-7.1	-5.68
188	-50.8	-34.9	-23	-13.2	-8.63	-7.36	-7.1	-5.67
188	-50.8	-35	-23	-13.2	-8.62	-7.36	-7.09	-5.67
189	-51	-35	-23	-13.2	-8.62	-7.36	-7.09	-5.71
189	-51	-35	-23	-13.2	-8.61	-7.37	-7.09	-5.71
189	-51	-35.1	-23	-13.2	-8.61	-7.37	-6.92	-5.71
189	-51.1	-35.1	-23	-13.2	-8.62	-7.37	-6.78	-5.7
189	-51.1	-35.1	-23	-13.2	-8.62	-7.36	-6.89	-5.69
189	-51.1	-35.1	-23	-13.2	-8.62	-7.36	-6.89	-5.68
189	-51.1	-35.1	-23	-13.2	-8.61	-7.37	-6.74	-5.68
189	-51.2	-35.1	-23	-13.2	-8.6	-7.38	-6.73	-5.7
189	-51.1	-35.2	-23	-13.3	-8.61	-7.38	-6.8	-5.7
189	-51.2	-35.2	-23	-13.4	-8.62	-7.38	-6.85	-5.69
190	-51.2	-35.2	-23.1	-13.7	-8.62	-7.31	-6.88	-5.68
190	-51.3	-35.2	-22.9	-13.7	-8.62	-7.32	-6.9	-5.68
190	-51.1	-35.3	-22.6	-13.7	-8.61	-7.37	-6.91	-5.69
190	-51.2	-35.3	-22.3	-13.7	-8.61	-7.41	-6.92	-5.7
190	-51	-35.3	-22.3	-13.7	-8.62	-7.43	-6.93	-5.71
190	-51.2	-35.3	-22.2	-13.7	-8.63	-7.42	-6.94	-5.71
190	-51.3	-35.4	-22.3	-13.6	-8.63	-7.41	-6.94	-5.69
190	-51.3	-35.4	-22.3	-13.6	-8.63	-7.41	-6.94	-5.69
190	-51.3	-35.4	-22.3	-13.6	-8.62	-7.42	-6.95	-5.7
190	-51.4	-35.5	-22.3	-13.6	-8.62	-7.43	-6.95	-5.7
191	-51.3	-35.5	-22.4	-13.6	-8.62	-7.42	-6.95	-5.7
191	-51.5	-35.6	-22.4	-13.6	-8.63	-7.4	-6.96	-5.69
191	-51.7	-35.6	-22.4	-13.6	-8.63	-7.39	-6.96	-5.73
191	-51.6	-35.4	-22.5	-13.6	-8.63	-7.39	-6.96	-5.71
191	-50.7	-35.4	-22.7	-13.6	-8.63	-7.41	-6.96	-5.71
191	-49.1	-34.7	-24.1	-13.6	-8.62	-7.42	-6.96	-5.72
191	-48.5	-34.4	-25.7	-13.9	-8.63	-7.42	-6.97	-5.72
191	-48.7	-33.8	-25.2	-14	-8.64	-7.41	-6.98	-5.72
191	-48.8	-33.4	-24.9	-13.9	-8.65	-7.39	-6.97	-5.71
191	-48.9	-33.2	-24.9	-13.7	-8.64	-7.39	-6.97	-5.7
192	-49.1	-33.2	-24.9	-13.7	-8.64	-7.41	-6.97	-5.71
192	-49.3	-33.3	-24.8	-13.6	-8.63	-7.42	-6.98	-5.72
192	-49.6	-33.3	-24.8	-13.6	-8.64	-7.42	-6.99	-5.72
192	-49.8	-33.3	-24.8	-13.6	-8.65	-7.41	-6.98	-5.71
192	-49.9	-33.3	-24.8	-13.6	-8.66	-7.4	-6.97	-5.7
192	-50	-33.3	-24.8	-13.6	-8.66	-7.38	-6.98	-5.7
192	-50.1	-33.3	-24.7	-13.7	-8.66	-7.4	-6.98	-5.72
192	-50	-33.4	-24.7	-13.6	-8.66	-7.41	-6.98	-5.71
192	-49.9	-33.4	-24.8	-13.7	-8.66	-7.41	-6.98	-5.71
192	-50	-33.5	-24.8	-13.7	-8.67	-7.4	-6.98	-5.71
193	-50	-33.5	-24.9	-13.7	-8.67	-7.4	-6.97	-5.7
193	-50.2	-33.5	-24.9	-13.7	-8.67	-7.4	-6.96	-5.7
193	-50.2	-33.4	-25	-13.7	-8.67	-7.41	-6.97	-5.71
193	-50.3	-33.4	-25	-13.7	-8.67	-7.41	-6.97	-5.72
193	-50.1	-33.5	-25	-13.7	-8.68	-7.41	-6.97	-5.72
193	-50.2	-33.6	-25.4	-13.7	-8.68	-7.4	-6.98	-5.72
193	-50.3	-33.6	-25.6	-13.7	-8.68	-7.39	-6.98	-5.71
193	-50.4	-33.6	-25.1	-13.7	-8.68	-7.4	-6.97	-5.71
193	-50.5	-33.6	-24.4	-13.6	-8.68	-7.41	-6.97	-5.72
193	-50.6	-33.8	-23.3	-13.6	-8.67	-7.42	-6.97	-5.72
194	-50.5	-34.7	-23.1	-13.6	-8.68	-7.4	-6.97	-5.72
194	-50.6	-34.1	-23	-13.6	-8.68	-7.4	-6.98	-5.72
194	-50.7	-33.9	-23.1	-13.6	-8.68	-7.39	-6.98	-5.71
194	-50.7	-33.9	-23.2	-13.6	-8.68	-7.4	-6.98	-5.71
194	-50.9	-34	-23.5	-13.6	-8.68	-7.41	-6.98	-5.72
194	-51	-34	-23.2	-13.6	-8.68	-7.41	-6.98	-5.73
194	-51.2	-34	-23.2	-13.6	-8.69	-7.41	-6.98	-5.72
194	-51	-34.1	-23.2	-13.6	-8.69	-7.39	-6.98	-5.71
194	-51.2	-34.1	-23.2	-13.6	-8.69	-7.39	-6.98	-5.7
194	-51.2	-34	-23.3	-13.6	-8.68	-7.32	-6.98	-5.7
195	-51.3	-34	-23.3	-13.6	-8.67	-7.35	-6.99	-5.71
195	-51.4	-34	-23.3	-13.6	-8.67	-7.36	-6.99	-5.72
195	-51.4	-34.1	-23.3	-13.6	-8.68	-7.37	-6.99	-5.72
195	-51.4	-34.1	-23.3	-13.6	-8.68	-7.38	-7	-5.72
195	-51.3	-34.1	-23.3	-13.6	-8.68	-7.39	-6.99	-5.71
195	-51.3	-34.1	-23.3	-13.6	-8.67	-7.42	-6.99	-5.71
195	-51.3	-34.1	-23.3	-13.6	-8.67	-7.42	-6.99	-5.72
195	-51.5	-34.1	-23.2	-13.6	-8.63	-7.42	-7	-5.74
195	-51.5	-34.2	-23.2	-13.6	-8.61	-7.41	-7	-5.74
195	-51.7	-34.2	-23.1	-13.6	-8.63	-7.41	-7	-5.73
196	-51.7	-34.2	-23.2	-13.6	-8.64	-7.4	-7	-5.71
196	-51.7	-34.2	-23.1	-13.6	-8.62	-7.41	-6.99	-5.71
196	-51.9	-34.2	-23.2	-13.7	-8.44	-7.42	-6.99	-5.71
196	-52	-34.2	-23.2	-13.7	-8.45	-7.42	-6.99	-5.73
196	-52	-34.2	-23.2	-13.7	-8.47	-7.42	-6.99	-5.7
196	-51.9	-34.2	-23.3	-13.7	-8.49	-7.41	-7	-5.65
196	-52	-34.2	-23.3	-13.7	-8.51	-7.41	-7	-5.56
196	-52.2	-34.2	-23.3	-13.7	-8.51	-7.41	-6.99	-5.49
196	-52.3	-34.3	-23.2	-13.7	-8.5	-7.42	-7	-5.52
196	-52.5	-34.2	-23.2	-13.7	-8.5	-7.42	-6.98	-5.57
197	-52.6	-34.3	-23.2	-13.7	-8.51	-7.41	-6.99	-5.51
197	-52.4	-34.3	-23.2	-13.7	-8.52	-7.4	-7.01	-5.36
197	-52.4	-34.4	-23.2	-13.7	-8.52	-7.4	-7.01	-5.42
197	-52.5	-34.3	-23.3	-13.7	-8.52	-7.41	-7	-5.48
197	-51.5	-34.3	-23.3	-13.7	-8.52	-7.41	-7	-5.51
197	-49.9	-34.3	-23.3	-13.7	-8.51	-7.41	-7	-5.54
197	-48.6	-34.4	-23.3	-13.7	-8.52	-7.4	-7.01	-5.56
197	-47.8	-34.4	-23.3	-13.8	-8.53	-7.39	-7.01	-5.56
197	-48	-34.3	-23.3	-13.7	-8.53	-7.39	-7.01	-5.56
197	-48.2	-34.4	-23.3	-13.8	-8.53	-7.41	-7.01	-5.57
198	-48.5	-34.4	-23.3	-13.7	-8.52	-7.42	-7	-5.58
198	-48.9	-34.4	-23.3	-13.7	-8.52	-7.42	-6.99	-5.59
198	-49	-34.4	-23.3	-13.7	-8.53	-7.41	-7	-5.6
198	-49.1	-34.5	-23.4	-13.8	-8.54	-7.41	-7	-5.59
198	-49.1	-34.5	-23.4	-13.8	-8.55	-7.4	-7	-5.59
198	-49.4	-34.5	-23.4	-13.8	-8.55	-7.41	-7	-5.59
198	-49.8	-34.4	-23.3	-13.8	-8.55	-7.42	-6.99	-5.6
198	-50	-34.5	-23.3	-13.8	-8.54	-7.42	-7	-5.61
198	-50	-34.5	-23.4	-13.8	-8.55	-7.4	-7	-5.62
198	-50.1	-34.5	-23.4	-13.8	-8.56	-7.39	-7.01	-5.61
199	-50.3	-34.5	-23.4	-13.8	-8.56	-7.4	-7	-5.6
199	-50.2	-34.5	-23.3	-13.8	-8.57	-7.41	-7	-5.61
199	-50.2	-34.6	-23.3	-13.8	-8.56	-7.41	-7	-5.61
199	-50.3	-34.7	-23.3	-13.8	-8.56	-7.41	-7	-5.62
199	-50.5	-34.7	-23.4	-13.8	-8.57	-7.4	-7	-5.62
199	-50.8	-34.7	-23.4	-13.8	-8.57	-7.4	-7	-5.61
199	-50.7	-34.7	-23.4	-13.8	-8.57	-7.4	-7	-5.61
199	-50.3	-35.4	-23.4	-13.8	-8.57	-7.42	-7	-5.61
199	-50.5	-36.3	-23.4	-13.8	-8.56	-7.42	-7	-5.62
199	-50.7	-36.4	-23.4	-13.8	-8.56	-7.42	-7	-5.63
200	-50.7	-36.1	-23.5	-13.8	-8.57	-7.41	-7	-5.62
200	-51	-35.1	-23.5	-13.8	-8.57	-7.41	-7	-5.62
200	-51	-34.1	-23.5	-13.8	-8.57	-7.41	-7	-5.62
200	-51	-33.8	-23.5	-13.9	-8.56	-7.42	-7	-5.62
[truncated: 69,955 more rows]

## Sheet: Fig. 2c
	formate	CO	H2			Fig. 2c Faradic efficiency (FE) of formate, CO and H2 for BiCuSeO Ns
Potential (V)	FE (%)	FE (%)	FE (%)
-0.4	93.74	0	1.45
-0.5	93.42	0.02	6.56
-0.6	90.25	0.11	9.64
-0.7	90.29	6.21	3.5
-0.8	92.9	2.4	4.7
-0.9	93.4	2.36	3.35
-1	90.02	3.87	6.11
-1.1	90.24	2.75	7.01

## Sheet: Fig. 2d
	FE of formate （%）					Fig. 2d Faradic efficiency of formate (FEformate)comparisons of BiCuSeO, Cu2Se, Bi2O3 Ns and CuSe-BiO
Potential (V)	Cu2Se	Bi2O3	BiCuSeO	CuSe-BiO
-0.4	46.5	81.5	93.74	52.1
-0.5	57	80.7	93.42	72.3
-0.6	52.1	83.5	90.25	62.4
-0.7	50.7	84.6	90.29	69.1
-0.8	61.05	86.2	92.9	81.4
-0.9	54.92	84.8	93.4	89.8
-1	53.27	82.27	90.02	71.4
-1.1	44.078	81.4	90.24	52.6

## Sheet: Fig. 2f
B2O3		Cu2Se		CuSe-BiO		BiCuSeO
log|Jformate (mA cm-2)|	Potential (V vs RHE)	log|Jformate (mA cm-2)|	Potential (V vs RHE)	log|Jformate (mA cm-2)|	Potential (V vs RHE)	log|Jformate (mA cm-2)|	Potential (V vs RHE)
-0.45278	-0.325	-0.89508	-0.35	-1.39654	-0.35	0.16137	-0.35
-0.12588	-0.35	-0.47718	-0.375	-1.24239	-0.375	0.47712	-0.375
0.71869	-0.4	-0.282	-0.4	-0.60192	-0.4	0.71049	-0.4
0.75073	-0.5	0.60896	-0.5	-0.32132
Fig. 2f Tafel slopes comparisons of BiCuSeO, Cu2Se, Bi2O3 Ns and CuSe-BiO

## Sheet: Fig. 2h
									Fig. 2f 10 h Chronoamperometry results and Faradic efficiency of products for BiCuSeO at -0.9 V.
				H2	CO	formate
Time (s)	Current density (mA cm-2)		Time (h)	FE (%)	FE (%)	FE (%)
0.5	-0.03558		0.5	3.48	1.39
1	-0.02873		1	3.81	1.47
1.5	-0.02674		1.5	4.49	1.59
2	-0.02596		2	5.15	1.72	93
2.5	-0.02558		2.5	5.09	1.53
3	-0.02542		3	5.8	1.59
3.5	-0.02528		3.5	6.16	1.61
4	-0.02475		4	6.41	1.65	95.7
4.5	-0.02475		4.5	6.8	1.69
5	-0.02479		5	6.9	1.74
5.5	-0.02475		5.5	6.61	1.47
6	-0.02453		6	6.96	1.42	94.8
6.5	-0.02444		6.5	7.22	1.56
7	-0.0241		7	7.4	1.58
7.5	-0.02355		7.5	7.37	1.59
8	-0.02365		8	7.16	1.57	91.7
8.5	-0.02365		8.5	7.41	1.69
9	-0.02378		9	7.7	1.62
9.5	-0.02376		9.5	7.74	1.55
10	-0.02388		10	7.78	1.6	90.1
10.5	-0.02392
11	-0.02389
11.5	-0.02386
12	-0.02395
12.5	-0.024
13	-0.02394
13.5	-0.02321
14	-0.02272
14.5	-0.02288
15	-0.02302
15.5	-0.02327
16	-0.02313
16.5	-0.02297
17	-0.02304
17.5	-0.02292
18	-0.02364
18.5	-0.02365
19	-0.0237
19.5	-0.02308
20	-0.02256
20.5	-0.02277
21	-0.02288
21.5	-0.02282
22	-0.02294
22.5	-0.02309
23	-0.02309
23.5	-0.02298
24	-0.02307
24.5	-0.02306
25	-0.02316
25.5	-0.02292
26	-0.02278
26.5	-0.02288
27	-0.02299
27.5	-0.02316
28	-0.02321
28.5	-0.02317
29	-0.02318
29.5	-0.02326
30	-0.02334
30.5	-0.02325
31	-0.02372
31.5	-0.02556
32	-0.02517
32.5	-0.02518
33	-0.02521
33.5	-0.0252
34	-0.02528
34.5	-0.02544
35	-0.02454
35.5	-0.02427
36	-0.02451
36.5	-0.02454
37	-0.02473
37.5	-0.0248
38	-0.02495
38.5	-0.0252
39	-0.02447
39.5	-0.02421
40	-0.02429
40.5	-0.0244
41	-0.02439
41.5	-0.02349
42	-0.02328
42.5	-0.02347
43	-0.02354
43.5	-0.02371
44	-0.02382
44.5	-0.02393
45	-0.02407
45.5	-0.02417
46	-0.02412
46.5	-0.02435
47	-0.0244
47.5	-0.02444
48	-0.02464
48.5	-0.02476
49	-0.02485
49.5	-0.02503
50	-0.02386
50.5	-0.02279
51	-0.02283
51.5	-0.02301
52	-0.02316
52.5	-0.02324
53	-0.02334
53.5	-0.02347
54	-0.02358
54.5	-0.02375
55	-0.02392
55.5	-0.02364
56	-0.02363
56.5	-0.02374
57	-0.02391
57.5	-0.02395
58	-0.02367
58.5	-0.02369
59	-0.02383
59.5	-0.02324
60	-0.02328
60.5	-0.0234
61	-0.02358
61.5	-0.02374
62	-0.02367
62.5	-0.02378
63	-0.02382
63.5	-0.02392
64	-0.024
64.5	-0.02391
65	-0.02387
65.5	-0.0239
66	-0.02381
66.5	-0.02363
67	-0.02275
67.5	-0.02294
68	-0.02289
68.5	-0.02294
69	-0.02312
69.5	-0.02261
70	-0.0227
70.5	-0.02287
71	-0.0233
71.5	-0.02351
72	-0.02363
72.5	-0.02359
73	-0.02354
73.5	-0.02372
74	-0.02382
74.5	-0.02377
75	-0.02353
75.5	-0.02264
76	-0.023
76.5	-0.02322
77	-0.02314
77.5	-0.0232
78	-0.02336
78.5	-0.02356
79	-0.02361
79.5	-0.0235
80	-0.02358
80.5	-0.02351
81	-0.02357
81.5	-0.02335
82	-0.0224
82.5	-0.02257
83	-0.02269
83.5	-0.02282
84	-0.02294
84.5	-0.02295
85	-0.02231
85.5	-0.02246
86	-0.02263
86.5	-0.02272
87	-0.02287
87.5	-0.02294
88	-0.02301
88.5	-0.02279
89	-0.02289
89.5	-0.02307
90	-0.02338
90.5	-0.02357
91	-0.02367
91.5	-0.02364
92	-0.02372
92.5	-0.02368
93	-0.02375
93.5	-0.02399
94	-0.0239
94.5	-0.02399
95	-0.02402
95.5	-0.02408
96	-0.02393
96.5	-0.02319
97	-0.0234
97.5	-0.02364
98	-0.02379
98.5	-0.02335
99	-0.02263
99.5	-0.02292
100	-0.02319
100.5	-0.02305
101	-0.02271
101.5	-0.02278
102	-0.02293
102.5	-0.02307
103	-0.02315
103.5	-0.02313
104	-0.02284
104.5	-0.02301
105	-0.0232
105.5	-0.02336
106	-0.02326
106.5	-0.02334
107	-0.0235
107.5	-0.02339
108	-0.02332
108.5	-0.02339
109	-0.02343
109.5	-0.02336
110	-0.02306
110.5	-0.02328
111	-0.02344
111.5	-0.02346
112	-0.02342
112.5	-0.02355
113	-0.02362
113.5	-0.02373
114	-0.02377
114.5	-0.02371
115	-0.02404
115.5	-0.02402
116	-0.02405
116.5	-0.02425
117	-0.02421
117.5	-0.02373
118	-0.02375
118.5	-0.02398
119	-0.02402
119.5	-0.02401
120	-0.02412
120.5	-0.02349
121	-0.02213
121.5	-0.0223
122	-0.02248
122.5	-0.02258
123	-0.02271
123.5	-0.02274
124	-0.02269
124.5	-0.02281
125	-0.02295
125.5	-0.023
126	-0.02313
126.5	-0.02327
127	-0.02335
127.5	-0.02309
128	-0.02319
128.5	-0.02255
129	-0.02228
129.5	-0.02254
130	-0.02249
130.5	-0.02232
131	-0.02245
131.5	-0.02251
132	-0.02257
132.5	-0.02268
133	-0.02277
133.5	-0.02304
134	-0.02289
134.5	-0.02271
135	-0.02256
135.5	-0.02262
136	-0.02274
136.5	-0.02285
137	-0.02295
137.5	-0.02291
138	-0.02301
138.5	-0.02311
139	-0.02312
139.5	-0.02271
140	-0.02256
140.5	-0.02255
141	-0.02168
141.5	-0.02184
142	-0.02197
142.5	-0.02214
143	-0.02222
143.5	-0.02219
144	-0.0222
144.5	-0.02235
145	-0.02243
145.5	-0.02247
146	-0.02252
146.5	-0.02256
147	-0.02272
147.5	-0.02263
148	-0.02237
148.5	-0.02226
149	-0.02238
149.5	-0.02254
150	-0.02274
150.5	-0.02276
151	-0.02278
151.5	-0.02331
152	-0.02347
152.5	-0.02317
153	-0.02318
153.5	-0.02253
154	-0.02229
154.5	-0.02242
155	-0.02246
155.5	-0.02229
156	-0.02213
156.5	-0.02245
157	-0.02249
157.5	-0.02257
158	-0.02269
158.5	-0.0228
159	-0.02257
159.5	-0.02253
160	-0.02264
160.5	-0.02275
161	-0.0228
161.5	-0.02285
162	-0.02298
162.5	-0.02302
163	-0.02324
163.5	-0.0234
164	-0.02315
164.5	-0.02307
165	-0.02416
165.5	-0.02409
166	-0.02401
166.5	-0.02407
167	-0.02413
167.5	-0.02411
168	-0.02345
168.5	-0.02342
169	-0.02358
169.5	-0.02362
170	-0.0237
170.5	-0.02367
171	-0.02366
171.5	-0.02354
172	-0.02263
172.5	-0.02268
173	-0.0228
173.5	-0.02298
174	-0.02313
174.5	-0.02296
175	-0.02304
175.5	-0.02312
176	-0.02322
176.5	-0.02333
177	-0.02346
177.5	-0.02272
178	-0.02284
178.5	-0.02299
179	-0.02311
179.5	-0.02317
180	-0.02334
180.5	-0.02353
181	-0.02317
181.5	-0.0232
182	-0.02314
182.5	-0.02324
183	-0.02335
183.5	-0.02268
184	-0.02286
184.5	-0.02288
185	-0.02299
185.5	-0.02305
186	-0.02311
186.5	-0.02317
187	-0.02322
187.5	-0.0233
188	-0.02332
188.5	-0.02336
189	-0.02324
189.5	-0.02326
190	-0.02352
190.5	-0.02359
191	-0.02303
191.5	-0.02322
192	-0.02323
192.5	-0.02337
193	-0.02361
193.5	-0.0232
194	-0.02201
194.5	-0.02223
195	-0.02232
195.5	-0.02245
196	-0.02258
196.5	-0.02265
197	-0.02273
197.5	-0.02254
198	-0.02258
198.5	-0.02227
199	-0.02249
199.5	-0.02264
200	-0.02268
200.5	-0.02275
201	-0.02302
201.5	-0.02293
202	-0.02318
202.5	-0.02315
203	-0.02314
203.5	-0.02321
204	-0.02321
204.5	-0.02327
205	-0.02331
205.5	-0.02319
206	-0.02257
206.5	-0.02278
207	-0.02288
207.5	-0.023
208	-0.02318
208.5	-0.02322
209	-0.02293
209.5	-0.02308
210	-0.02315
210.5	-0.02331
211	-0.02348
211.5	-0.02293
212	-0.02212
212.5	-0.02227
213	-0.02243
213.5	-0.02261
214	-0.02267
214.5	-0.02264
215	-0.02285
215.5	-0.02293
216	-0.02298
216.5	-0.02311
217	-0.02311
217.5	-0.02315
218	-0.0232
218.5	-0.02338
219	-0.02344
219.5	-0.02321
220	-0.02149
220.5	-0.0214
221	-0.02146
221.5	-0.02155
222	-0.0219
222.5	-0.02181
223	-0.02193
223.5	-0.022
224	-0.02209
224.5	-0.02214
225	-0.02225
225.5	-0.02238
226	-0.02246
226.5	-0.02254
227	-0.02241
227.5	-0.02242
228	-0.02248
228.5	-0.02253
229	-0.02265
229.5	-0.02284
230	-0.02288
230.5	-0.0227
231	-0.02281
231.5	-0.02272
232	-0.02278
232.5	-0.02254
233	-0.02222
233.5	-0.02243
234	-0.02255
234.5	-0.02268
235	-0.02274
235.5	-0.02283
236	-0.02273
236.5	-0.02279
237	-0.02293
237.5	-0.02285
238	-0.02283
238.5	-0.02278
239	-0.02288
239.5	-0.02305
240	-0.0229
240.5	-0.02258
241	-0.02268
241.5	-0.02212
242	-0.02133
242.5	-0.02158
243	-0.02164
243.5	-0.02175
244	-0.02188
244.5	-0.02198
245	-0.02204
245.5	-0.02206
246	-0.02214
246.5	-0.02216
247	-0.02241
247.5	-0.02258
248	-0.0231
248.5	-0.02325
249	-0.02312
249.5	-0.02312
250	-0.02317
250.5	-0.02289
251	-0.02265
251.5	-0.02309
252	-0.02313
252.5	-0.02319
253	-0.02322
253.5	-0.02328
254	-0.02342
254.5	-0.02321
255	-0.02329
255.5	-0.02325
256	-0.02337
256.5	-0.02342
257	-0.02334
257.5	-0.02272
258	-0.02257
258.5	-0.0227
259	-0.02279
259.5	-0.02285
260	-0.02296
260.5	-0.02296
261	-0.02292
261.5	-0.023
262	-0.02237
262.5	-0.02223
263	-0.02233
263.5	-0.02244
264	-0.02254
264.5	-0.02247
265	-0.02212
265.5	-0.02214
266	-0.02234
266.5	-0.02245
267	-0.02261
267.5	-0.0225
268	-0.02191
268.5	-0.02182
269	-0.02191
269.5	-0.02202
270	-0.02217
270.5	-0.02221
271	-0.02208
271.5	-0.02218
272	-0.02226
272.5	-0.02198
273	-0.022
273.5	-0.02211
274	-0.02224
274.5	-0.02224
275	-0.02234
275.5	-0.02243
276	-0.02223
276.5	-0.02224
277	-0.02236
277.5	-0.02231
278	-0.02234
278.5	-0.02231
279	-0.02227
279.5	-0.02229
280	-0.02243
280.5	-0.02324
281	-0.02319
281.5	-0.02323
282	-0.0233
282.5	-0.02334
283	-0.02341
283.5	-0.02318
284	-0.02328
284.5	-0.02332
285	-0.02342
285.5	-0.02345
286	-0.02349
286.5	-0.02348
287	-0.02331
287.5	-0.02235
288	-0.02252
288.5	-0.02261
289	-0.02265
289.5	-0.02268
290	-0.02276
290.5	-0.02268
291	-0.02279
291.5	-0.02284
292	-0.0229
292.5	-0.02301
293	-0.02301
293.5	-0.02296
294	-0.02304
294.5	-0.02306
295	-0.02248
295.5	-0.02254
296	-0.02268
296.5	-0.02277
297	-0.02289
297.5	-0.02279
298	-0.02294
298.5	-0.02421
299	-0.02378
299.5	-0.02378
300	-0.02386
300.5	-0.02387
301	-0.02412
301.5	-0.02406
302	-0.02428
302.5	-0.02424
303	-0.02418
303.5	-0.02313
304	-0.02327
304.5	-0.02321
305	-0.02331
305.5	-0.02337
306	-0.02285
306.5	-0.02306
307	-0.02323
307.5	-0.02343
308	-0.02245
308.5	-0.0227
309	-0.02281
309.5	-0.02293
310	-0.023
310.5	-0.0232
311	-0.02304
311.5	-0.02206
312	-0.02214
312.5	-0.0223
313	-0.02236
313.5	-0.02248
314	-0.02256
314.5	-0.02266
315	-0.02275
315.5	-0.02276
316	-0.02288
316.5	-0.02297
317	-0.02307
317.5	-0.02281
318	-0.0223
318.5	-0.02241
319	-0.02256
319.5	-0.02265
320	-0.02275
320.5	-0.0228
321	-0.02293
321.5	-0.02318
322	-0.0238
322.5	-0.02248
323	-0.02264
323.5	-0.02279
324	-0.02288
324.5	-0.02297
325	-0.02306
325.5	-0.02315
326	-0.02309
326.5	-0.02283
327	-0.02224
327.5	-0.02245
328	-0.02254
328.5	-0.02256
329	-0.02266
329.5	-0.02304
330	-0.02307
330.5	-0.02308
331	-0.02289
331.5	-0.02295
332	-0.02305
332.5	-0.0231
333	-0.02311
333.5	-0.02272
334	-0.02275
334.5	-0.02288
335	-0.02334
335.5	-0.02344
336	-0.02352
336.5	-0.02357
337	-0.02334
337.5	-0.02349
338	-0.02345
338.5	-0.0235
339	-0.02355
339.5	-0.02361
340	-0.02344
340.5	-0.02325
341	-0.02337
341.5	-0.02345
342	-0.0236
342.5	-0.02351
343	-0.0235
343.5	-0.02357
344	-0.02367
344.5	-0.02351
345	-0.02325
345.5	-0.02256
346	-0.02275
346.5	-0.02293
347	-0.02303
347.5	-0.02321
348	-0.02312
348.5	-0.02333
349	-0.0232
349.5	-0.02316
350	-0.02279
350.5	-0.02252
351	-0.02273
351.5	-0.02291
352	-0.02304
352.5	-0.02318
353	-0.02317
353.5	-0.02315
354	-0.02331
354.5	-0.02343
355	-0.02335
355.5	-0.02341
356	-0.02348
356.5	-0.02357
357	-0.02356
357.5	-0.02374
358	-0.02339
358.5	-0.02273
359	-0.02243
359.5	-0.02258
360	-0.02261
360.5	-0.02232
361	-0.02212
361.5	-0.02228
362	-0.02245
362.5	-0.02261
363	-0.02289
363.5	-0.02287
364	-0.02281
364.5	-0.02228
365	-0.02237
365.5	-0.02247
366	-0.02262
366.5	-0.02267
367	-0.0229
367.5	-0.02287
368	-0.02288
368.5	-0.02238
369	-0.02219
369.5	-0.02211
370	-0.02231
370.5	-0.02237
371	-0.0225
371.5	-0.02246
372	-0.0223
372.5	-0.0224
373	-0.02233
373.5	-0.02215
374	-0.02212
374.5	-0.02218
375	-0.02226
375.5	-0.02233
376	-0.02243
376.5	-0.02253
377	-0.02264
377.5	-0.02278
378	-0.02276
378.5	-0.02242
379	-0.02255
379.5	-0.02256
380	-0.02259
380.5	-0.02262
381	-0.02231
381.5	-0.02218
382	-0.0222
382.5	-0.02231
383	-0.0223
383.5	-0.02237
384	-0.02243
384.5	-0.02247
385	-0.02275
385.5	-0.02341
386	-0.0231
386.5	-0.02321
387	-0.02325
387.5	-0.02232
388	-0.02216
388.5	-0.02234
389	-0.02247
389.5	-0.02262
390	-0.02273
390.5	-0.02268
391	-0.02265
391.5	-0.0227
392	-0.02281
392.5	-0.02295
393	-0.02298
393.5	-0.02278
394	-0.02244
394.5	-0.02261
395	-0.02339
395.5	-0.02329
396	-0.02344
396.5	-0.02348
397	-0.02355
397.5	-0.0236
398	-0.02362
398.5	-0.02365
399	-0.02363
399.5	-0.02373
400	-0.02372
400.5	-0.02371
401	-0.02375
401.5	-0.02376
402	-0.02379
402.5	-0.02286
403	-0.02268
403.5	-0.02281
404	-0.02293
404.5	-0.02304
405	-0.02305
405.5	-0.0231
406	-0.02309
406.5	-0.02211
407	-0.02232
407.5	-0.02249
408	-0.02262
408.5	-0.02267
409	-0.02254
409.5	-0.02273
410	-0.02282
410.5	-0.02269
411	-0.02333
411.5	-0.02347
412	-0.02284
412.5	-0.02288
413	-0.02304
413.5	-0.02316
414	-0.0233
414.5	-0.02341
415	-0.02356
415.5	-0.02325
416	-0.02327
416.5	-0.02344
417	-0.02357
417.5	-0.02376
418	-0.0237
418.5	-0.02358
419	-0.02315
419.5	-0.02332
420	-0.02335
420.5	-0.02327
421	-0.02339
421.5	-0.02336
422	-0.02337
422.5	-0.02293
423	-0.02269
423.5	-0.02284
424	-0.02189
424.5	-0.0217
425	-0.02183
425.5	-0.02195
426	-0.02202
426.5	-0.02214
427	-0.02226
427.5	-0.02237
428	-0.02238
428.5	-0.02222
429	-0.02231
429.5	-0.02241
430	-0.02289
430.5	-0.02306
431	-0.02315
431.5	-0.02328
432	-0.02352
432.5	-0.02368
433	-0.02369
433.5	-0.02303
434	-0.0232
434.5	-0.02313
435	-0.0231
435.5	-0.02239
436	-0.02263
436.5	-0.02284
437	-0.02286
437.5	-0.02287
438	-0.02289
438.5	-0.023
439	-0.02312
439.5	-0.02311
440	-0.02318
440.5	-0.02335
441	-0.02328
441.5	-0.02335
442	-0.0233
442.5	-0.02313
443	-0.02277
443.5	-0.0229
444	-0.02294
444.5	-0.02304
445	-0.02301
445.5	-0.0231
446	-0.02302
446.5	-0.02313
447	-0.02316
447.5	-0.02326
448	-0.02332
448.5	-0.02293
449	-0.02213
449.5	-0.02232
450	-0.02248
450.5	-0.02262
451	-0.02273
451.5	-0.02289
452	-0.02304
452.5	-0.02291
453	-0.02306
453.5	-0.02305
454	-0.02319
454.5	-0.02336
455	-0.02325
455.5	-0.02333
456	-0.02325
456.5	-0.02241
457	-0.02234
457.5	-0.02248
458	-0.02254
458.5	-0.02252
459	-0.02263
459.5	-0.02277
460	-0.02289
460.5	-0.02296
461	-0.02307
461.5	-0.02299
462	-0.02263
462.5	-0.02193
463	-0.02215
463.5	-0.02236
464	-0.0223
464.5	-0.02252
465	-0.02263
465.5	-0.02307
466	-0.02289
466.5	-0.02218
467	-0.02181
467.5	-0.02196
468	-0.02206
468.5	-0.02215
469	-0.02231
469.5	-0.02242
470	-0.02204
470.5	-0.02184
471	-0.02194
471.5	-0.02203
472	-0.02216
472.5	-0.02155
473	-0.02144
473.5	-0.02156
474	-0.02167
474.5	-0.02175
475	-0.02189
475.5	-0.02185
476	-0.02196
476.5	-0.02206
477	-0.02203
477.5	-0.02215
478	-0.02224
478.5	-0.02231
479	-0.02241
479.5	-0.02239
480	-0.02263
480.5	-0.0227
481	-0.02256
481.5	-0.02254
482	-0.02219
482.5	-0.02207
483	-0.0222
483.5	-0.02235
484	-0.02247
484.5	-0.02253
485	-0.02208
485.5	-0.02197
486	-0.0228
486.5	-0.02322
487	-0.02315
487.5	-0.02327
488	-0.02331
488.5	-0.02337
489	-0.02347
489.5	-0.02256
490	-0.02251
490.5	-0.02265
491	-0.02275
491.5	-0.02286
492	-0.02296
492.5	-0.02309
493	-0.02304
493.5	-0.0231
494	-0.02325
494.5	-0.02324
495	-0.0232
495.5	-0.02333
496	-0.02344
496.5	-0.0235
497	-0.02378
497.5	-0.02305
498	-0.02327
498.5	-0.02351
499	-0.02362
499.5	-0.02373
500	-0.02384
500.5	-0.02361
501	-0.02376
501.5	-0.02245
502	-0.02193
502.5	-0.02211
503	-0.0222
503.5	-0.02226
504	-0.02204
504.5	-0.02207
505	-0.02228
505.5	-0.0224
506	-0.02242
506.5	-0.02246
507	-0.02254
507.5	-0.02248
508	-0.02257
508.5	-0.02275
509	-0.0229
509.5	-0.02271
510	-0.02284
510.5	-0.02294
511	-0.02291
511.5	-0.02299
512	-0.02245
512.5	-0.02244
513	-0.02253
513.5	-0.02261
514	-0.02275
514.5	-0.02283
515	-0.02296
515.5	-0.0229
516	-0.02285
516.5	-0.02294
517	-0.0229
517.5	-0.02199
518	-0.02212
518.5	-0.02222
519	-0.02231
519.5	-0.02237
520	-0.02227
520.5	-0.02227
521	-0.02161
521.5	-0.02172
522	-0.0219
522.5	-0.02205
523	-0.02208
523.5	-0.02225
524	-0.02226
524.5	-0.0222
525	-0.02231
525.5	-0.02185
526	-0.02196
526.5	-0.02206
527	-0.0222
527.5	-0.02218
528	-0.02221
528.5	-0.02229
529	-0.02219
529.5	-0.02227
530	-0.02254
530.5	-0.02253
531	-0.02303
531.5	-0.02276
532	-0.02287
532.5	-0.02296
533	-0.02287
533.5	-0.02283
534	-0.02346
534.5	-0.02212
535	-0.02235
535.5	-0.0224
536	-0.02237
536.5	-0.02244
537	-0.02247
537.5	-0.02252
538	-0.02258
538.5	-0.02203
539	-0.0222
539.5	-0.0223
540	-0.02239
540.5	-0.02247
541	-0.02264
541.5	-0.02279
542	-0.02261
542.5	-0.02258
543	-0.02271
543.5	-0.02281
544	-0.02264
544.5	-0.02288
545	-0.02287
545.5	-0.02293
546	-0.02241
546.5	-0.02254
547	-0.02269
547.5	-0.02272
548	-0.02291
548.5	-0.02305
549	-0.02297
549.5	-0.02312
550	-0.02323
550.5	-0.02328
551	-0.02335
551.5	-0.0231
552	-0.02238
552.5	-0.02255
553	-0.02282
553.5	-0.02352
554	-0.02339
554.5	-0.02352
555	-0.02317
555.5	-0.02222
556	-0.02242
556.5	-0.02256
557	-0.02269
557.5	-0.02297
558	-0.02248
558.5	-0.02211
559	-0.0222
559.5	-0.02233
560	-0.02248
560.5	-0.02267
561	-0.02268
561.5	-0.02262
562	-0.02259
562.5	-0.0225
563	-0.0222
563.5	-0.02233
564	-0.02245
564.5	-0.02235
565	-0.02246
565.5	-0.02258
566	-0.02256
566.5	-0.02264
567	-0.02267
567.5	-0.0227
568	-0.02281
568.5	-0.02283
569	-0.02276
569.5	-0.02275
570	-0.02276
570.5	-0.02285
571	-0.02288
571.5	-0.02274
572	-0.02244
572.5	-0.02272
573	-0.02329
573.5	-0.02319
574	-0.02296
574.5	-0.0231
575	-0.02306
575.5	-0.02314
576	-0.02316
576.5	-0.02328
577	-0.02322
577.5	-0.02316
578	-0.02311
578.5	-0.02289
579	-0.02263
579.5	-0.02272
580	-0.02275
580.5	-0.02282
581	-0.02297
581.5	-0.023
582	-0.02304
582.5	-0.02308
583	-0.02309
583.5	-0.02313
584	-0.02318
584.5	-0.02329
585	-0.02315
585.5	-0.02323
586	-0.02285
586.5	-0.022
587	-0.0218
587.5	-0.02194
588	-0.02206
588.5	-0.02216
589	-0.0223
589.5	-0.02226
590	-0.02238
590.5	-0.02245
591	-0.02249
591.5	-0.02265
592	-0.02253
592.5	-0.02265
593	-0.02276
593.5	-0.02278
594	-0.02265
594.5	-0.02239
595	-0.0222
595.5	-0.02231
596	-0.02246
596.5	-0.02257
597	-0.02253
597.5	-0.02248
598	-0.02253
598.5	-0.02264
599	-0.02278
599.5	-0.02283
600	-0.02266
600.5	-0.02273
601	-0.02276
601.5	-0.02284
602	-0.02284
602.5	-0.02229
603	-0.02222
603.5	-0.02242
604	-0.02253
604.5	-0.02259
605	-0.02256
605.5	-0.02266
606	-0.02272
606.5	-0.02281
607	-0.02245
607.5	-0.02237
608	-0.02197
608.5	-0.02203
609	-0.02213
609.5	-0.02217
610	-0.02233
610.5	-0.02267
611	-0.02299
611.5	-0.02332
612	-0.02326
612.5	-0.02323
613	-0.02264
613.5	-0.02274
614	-0.0229
614.5	-0.02298
615	-0.02307
615.5	-0.02297
616	-0.0231
616.5	-0.02317
617	-0.02316
617.5	-0.02319
618	-0.02203
618.5	-0.02181
619	-0.02196
619.5	-0.02197
620	-0.02207
620.5	-0.02214
621	-0.02216
621.5	-0.02221
622	-0.02186
622.5	-0.02185
623	-0.02197
623.5	-0.02204
624	-0.02212
624.5	-0.0221
625	-0.02225
625.5	-0.0222
626	-0.02218
626.5	-0.02223
627	-0.02217
627.5	-0.02219
628	-0.02229
628.5	-0.02242
629	-0.02205
629.5	-0.02212
630	-0.02215
630.5	-0.02214
631	-0.02234
631.5	-0.02251
632	-0.02239
632.5	-0.02248
633	-0.02257
633.5	-0.02257
634	-0.0226
634.5	-0.02251
635	-0.02273
635.5	-0.02272
636	-0.02252
636.5	-0.02258
637	-0.02268
637.5	-0.02258
638	-0.022
638.5	-0.02209
639	-0.02226
639.5	-0.02267
640	-0.022
640.5	-0.02215
641	-0.02228
641.5	-0.02234
642	-0.02242
642.5	-0.02229
643	-0.02217
643.5	-0.02222
644	-0.02231
644.5	-0.02239
645	-0.02183
645.5	-0.02196
646	-0.02211
646.5	-0.02218
647	-0.02229
647.5	-0.02301
648	-0.02306
648.5	-0.02304
649	-0.0231
649.5	-0.02321
650	-0.02329
650.5	-0.02325
651	-0.02336
651.5	-0.02338
652	-0.02349
652.5	-0.02328
653	-0.02227
653.5	-0.02243
654	-0.02257
654.5	-0.02272
655	-0.02269
655.5	-0.02262
656	-0.02199
656.5	-0.02217
657	-0.02227
657.5	-0.02236
658	-0.02247
658.5	-0.02263
659	-0.02276
659.5	-0.02273
660	-0.02294
660.5	-0.02354
661	-0.02337
661.5	-0.02462
662	-0.02302
662.5	-0.02312
663	-0.02323
663.5	-0.02329
664	-0.02333
664.5	-0.02332
665	-0.02339
665.5	-0.02345
666	-0.0234
666.5	-0.02336
667	-0.02325
667.5	-0.02225
668	-0.0224
668.5	-0.02252
669	-0.02257
669.5	-0.02267
670	-0.02269
670.5	-0.02243
671	-0.02258
671.5	-0.02267
672	-0.02269
672.5	-0.02257
673	-0.02267
673.5	-0.02271
674	-0.02286
674.5	-0.02298
675	-0.02295
675.5	-0.02295
676	-0.02307
676.5	-0.02298
677	-0.02312
677.5	-0.02311
678	-0.02305
678.5	-0.02245
679	-0.02168
679.5	-0.02172
680	-0.02153
680.5	-0.0217
681	-0.02178
681.5	-0.02187
682	-0.02195
682.5	-0.02184
683	-0.02199
683.5	-0.02209
684	-0.02209
684.5	-0.02213
685	-0.02216
685.5	-0.02229
686	-0.02216
686.5	-0.02232
687	-0.02247
687.5	-0.0225
688	-0.02255
688.5	-0.02244
689	-0.02255
689.5	-0.02298
690	-0.02255
690.5	-0.02213
691	-0.02228
691.5	-0.02243
692	-0.02254
692.5	-0.02257
693	-0.02246
693.5	-0.02226
694	-0.02155
694.5	-0.02151
695	-0.02175
695.5	-0.02179
696	-0.02193
696.5	-0.02207
697	-0.0222
697.5	-0.0223
698	-0.02219
698.5	-0.02217
699	-0.02222
699.5	-0.02235
700	-0.02189
700.5	-0.02177
701	-0.02192
701.5	-0.02203
702	-0.02216
702.5	-0.02224
703	-0.02236
703.5	-0.02218
704	-0.02209
704.5	-0.02217
705	-0.02232
705.5	-0.02247
706	-0.02249
706.5	-0.02248
707	-0.0226
707.5	-0.02268
708	-0.02283
708.5	-0.0225
709	-0.02228
709.5	-0.02218
710	-0.0223
710.5	-0.02244
711	-0.0226
711.5	-0.02272
712	-0.02283
712.5	-0.02268
713	-0.02259
713.5	-0.02271
714	-0.02283
714.5	-0.02172
715	-0.02143
715.5	-0.02164
716	-0.0218
716.5	-0.02179
717	-0.02192
717.5	-0.02199
718	-0.02198
718.5	-0.02207
719	-0.02211
719.5	-0.02199
720	-0.02192
720.5	-0.02136
721	-0.02113
721.5	-0.0212
722	-0.02133
722.5	-0.02147
723	-0.02156
723.5	-0.02166
724	-0.02177
724.5	-0.02185
725	-0.02159
725.5	-0.02161
726	-0.02175
726.5	-0.02187
727	-0.022
727.5	-0.02209
728	-0.02203
728.5	-0.02201
729	-0.022
729.5	-0.02195
730	-0.02204
730.5	-0.02217
731	-0.02222
731.5	-0.02223
732	-0.02204
732.5	-0.02159
733	-0.02168
733.5	-0.02183
734	-0.02183
734.5	-0.0221
735	-0.0218
735.5	-0.02075
736	-0.02086
736.5	-0.02101
737	-0.02128
737.5	-0.02179
738	-0.02184
738.5	-0.02204
739	-0.02182
739.5	-0.02165
740	-0.02173
740.5	-0.02174
741	-0.02174
741.5	-0.02179
742	-0.02186
742.5	-0.02144
743	-0.02152
743.5	-0.02163
744	-0.02176
744.5	-0.02206
745	-0.02209
745.5	-0.02257
746	-0.02258
746.5	-0.0226
747	-0.02274
747.5	-0.02274
748	-0.02273
748.5	-0.02282
749	-0.02278
749.5	-0.02274
750	-0.02273
750.5	-0.02249
751	-0.02166
751.5	-0.02185
752	-0.02199
752.5	-0.02205
753	-0.02241
753.5	-0.02296
754	-0.02226
754.5	-0.02236
755	-0.02243
755.5	-0.02258
756	-0.02261
756.5	-0.02266
757	-0.02271
757.5	-0.02284
758	-0.02296
758.5	-0.02284
759	-0.02295
759.5	-0.02308
760	-0.02298
760.5	-0.02294
761	-0.02302
761.5	-0.02222
762	-0.02228
762.5	-0.02239
763	-0.02253
763.5	-0.02262
764	-0.02275
764.5	-0.02286
765	-0.02275
765.5	-0.02279
766	-0.02285
766.5	-0.02295
767	-0.02261
767.5	-0.02178
768	-0.02187
768.5	-0.02194
769	-0.02178
769.5	-0.02198
770	-0.02211
770.5	-0.02226
771	-0.02238
771.5	-0.02228
772	-0.0224
772.5	-0.02256
773	-0.02252
773.5	-0.02251
774	-0.02257
774.5	-0.0227
775	-0.0227
775.5	-0.0225
776	-0.02252
776.5	-0.02267
777	-0.02252
777.5	-0.02208
778	-0.02225
778.5	-0.02235
779	-0.0225
779.5	-0.0225
780	-0.02255
780.5	-0.02259
781	-0.02257
781.5	-0.02265
782	-0.02264
782.5	-0.0228
783	-0.02286
783.5	-0.02297
784	-0.02307
784.5	-0.02338
785	-0.02161
785.5	-0.02181
786	-0.02197
786.5	-0.02211
787	-0.02221
787.5	-0.02227
788	-0.02232
788.5	-0.0223
789	-0.0224
789.5	-0.02245
790	-0.02259
790.5	-0.02265
791	-0.0227
791.5	-0.02267
792	-0.02282
792.5	-0.02282
793	-0.02294
793.5	-0.02292
794	-0.0226
794.5	-0.02224
795	-0.02244
795.5	-0.02258
796	-0.0227
796.5	-0.02282
797	-0.02279
797.5	-0.02288
798	-0.02291
798.5	-0.02293
799	-0.023
799.5	-0.02307
800	-0.02308
800.5	-0.0231
801	-0.02323
801.5	-0.02323
802	-0.02283
802.5	-0.02251
803	-0.0226
803.5	-0.02268
804	-0.02273
804.5	-0.02289
805	-0.02289
805.5	-0.02293
806	-0.02296
806.5	-0.02298
807	-0.02305
807.5	-0.02247
808	-0.02182
808.5	-0.022
809	-0.02219
809.5	-0.02217
810	-0.02211
810.5	-0.02219
811	-0.02204
811.5	-0.02184
812	-0.02198
812.5	-0.0221
813	-0.02227
813.5	-0.02232
814	-0.02251
814.5	-0.02253
815	-0.02278
815.5	-0.02242
816	-0.0223
816.5	-0.02214
817	-0.02224
817.5	-0.02231
818	-0.02226
818.5	-0.02233
819	-0.02232
819.5	-0.02238
820	-0.02208
820.5	-0.02194
821	-0.02206
821.5	-0.02216
822	-0.02229
822.5	-0.0224
823	-0.02233
823.5	-0.02232
824	-0.02242
824.5	-0.02242
825	-0.02248
825.5	-0.02251
826	-0.02256
826.5	-0.02258
827	-0.02269
827.5	-0.02261
828	-0.02268
828.5	-0.02264
829	-0.02262
829.5	-0.02228
830	-0.0222
830.5	-0.02228
831	-0.02237
831.5	-0.02234
832	-0.02246
832.5	-0.02258
833	-0.02266
833.5	-0.02275
834	-0.02282
834.5	-0.02296
835	-0.02354
835.5	-0.02255
836	-0.02224
836.5	-0.0224
837	-0.02254
837.5	-0.02265
838	-0.02263
838.5	-0.02264
839	-0.02274
839.5	-0.02274
840	-0.02287
840.5	-0.02297
841	-0.02189
841.5	-0.02179
842	-0.02193
842.5	-0.02206
843	-0.02219
843.5	-0.02223
844	-0.02226
844.5	-0.02237
845	-0.02251
845.5	-0.02238
846	-0.0224
846.5	-0.02259
847	-0.02205
847.5	-0.02202
848	-0.02218
848.5	-0.0223
849	-0.02224
849.5	-0.0224
850	-0.02254
850.5	-0.02263
851	-0.02264
851.5	-0.02176
852	-0.02168
852.5	-0.02188
853	-0.0219
853.5	-0.02195
854	-0.02205
854.5	-0.02212
855	-0.02095
855.5	-0.02093
856	-0.02114
856.5	-0.02126
857	-0.02132
857.5	-0.02141
858	-0.02143
858.5	-0.02153
859	-0.0215
859.5	-0.0215
860	-0.02152
860.5	-0.02155
861	-0.02116
861.5	-0.02127
862	-0.02141
862.5	-0.02163
863	-0.02179
863.5	-0.02175
864	-0.02185
864.5	-0.02263
865	-0.02257
865.5	-0.02268
866	-0.02223
866.5	-0.02238
867	-0.02277
867.5	-0.02285
868	-0.02293
868.5	-0.02237
869	-0.02248
869.5	-0.02269
870	-0.02272
870.5	-0.02293
871	-0.0232
871.5	-0.02324
872	-0.0234
872.5	-0.02307
873	-0.02326
873.5	-0.02219
874	-0.02225
874.5	-0.02235
875	-0.02241
875.5	-0.0225
876	-0.0226
876.5	-0.02248
877	-0.02158
877.5	-0.02176
878	-0.02194
878.5	-0.02193
879	-0.02193
879.5	-0.02206
880	-0.02211
880.5	-0.02212
881	-0.02221
881.5	-0.02222
882	-0.02177
882.5	-0.02193
883	-0.02203
883.5	-0.02207
884	-0.02206
884.5	-0.02204
885	-0.02217
885.5	-0.02234
886	-0.02229
886.5	-0.02239
887	-0.02238
887.5	-0.02274
888	-0.02302
888.5	-0.02291
889	-0.0235
889.5	-0.02317
890	-0.02309
890.5	-0.02267
891	-0.0227
891.5	-0.02281
892	-0.02293
892.5	-0.0231
893	-0.02288
893.5	-0.02209
894	-0.02225
894.5	-0.02233
895	-0.02245
895.5	-0.02257
896	-0.02266
896.5	-0.02259
897	-0.02257
897.5	-0.02264
898	-0.02288
898.5	-0.02285
899	-0.02272
899.5	-0.02277
900	-0.02285
900.5	-0.02285
901	-0.02287
901.5	-0.02299
902	-0.02295
902.5	-0.02283
903	-0.02244
903.5	-0.02264
904	-0.0227
904.5	-0.02277
905	-0.02294
905.5	-0.02236
906	-0.02157
906.5	-0.0218
907	-0.02198
907.5	-0.02204
908	-0.02215
908.5	-0.02218
909	-0.0222
909.5	-0.02225
910	-0.02212
910.5	-0.022
911	-0.0217
911.5	-0.02184
912	-0.02197
912.5	-0.02207
913	-0.02213
913.5	-0.02212
914	-0.02206
914.5	-0.02219
915	-0.02217
915.5	-0.02226
916	-0.02229
916.5	-0.02235
917	-0.02247
917.5	-0.02238
918	-0.02243
918.5	-0.02247
919	-0.0225
919.5	-0.02251
920	-0.02213
920.5	-0.02182
921	-0.02194
921.5	-0.02251
922	-0.02237
922.5	-0.02201
923	-0.02213
923.5	-0.02235
924	-0.02181
924.5	-0.02145
925	-0.02164
925.5	-0.02179
926	-0.02185
926.5	-0.02196
927	-0.02192
927.5	-0.02184
928	-0.02182
928.5	-0.02183
929	-0.0219
929.5	-0.02201
930	-0.02205
930.5	-0.02199
931	-0.02211
931.5	-0.0223
932	-0.02242
932.5	-0.02235
933	-0.02229
933.5	-0.02231
934	-0.02235
934.5	-0.02233
935	-0.02193
935.5	-0.02181
936	-0.02196
936.5	-0.0221
937	-0.02231
937.5	-0.02165
938	-0.02152
938.5	-0.02166
939	-0.02174
939.5	-0.02171
940	-0.02195
940.5	-0.02203
941	-0.02258
941.5	-0.02257
942	-0.02257
942.5	-0.02261
943	-0.02268
943.5	-0.0226
944	-0.02195
944.5	-0.0217
945	-0.02183
945.5	-0.02188
946	-0.02191
946.5	-0.02195
947	-0.02209
947.5	-0.02241
948	-0.02195
948.5	-0.02119
949	-0.02118
949.5	-0.02131
950	-0.02142
950.5	-0.02149
951	-0.02159
951.5	-0.02169
952	-0.02153
952.5	-0.02167
953	-0.02178
953.5	-0.02189
954	-0.02192
954.5	-0.02193
955	-0.02205
955.5	-0.02216
956	-0.02223
956.5	-0.02239
957	-0.0219
957.5	-0.02208
958	-0.02196
958.5	-0.02195
959	-0.02148
959.5	-0.02152
960	-0.02159
960.5	-0.02171
961	-0.02177
961.5	-0.0219
962	-0.02194
962.5	-0.02209
963	-0.02223
963.5	-0.02122
964	-0.02121
964.5	-0.02135
965	-0.02153
965.5	-0.02163
966	-0.02155
966.5	-0.02155
967	-0.02154
967.5	-0.02153
968	-0.02121
968.5	-0.02129
969	-0.02138
969.5	-0.02146
970	-0.02201
970.5	-0.02222
971	-0.02289
971.5	-0.02295
972	-0.02308
972.5	-0.0218
973	-0.02171
973.5	-0.02188
974	-0.022
974.5	-0.02207
975	-0.02204
975.5	-0.02212
976	-0.02218
976.5	-0.02229
977	-0.02242
977.5	-0.02249
978	-0.02227
978.5	-0.0217
979	-0.0218
979.5	-0.02187
980	-0.02199
980.5	-0.02207
981	-0.02222
981.5	-0.02212
982	-0.02213
982.5	-0.02211
983	-0.02221
983.5	-0.02235
984	-0.02227
984.5	-0.02233
985	-0.02239
985.5	-0.02242
986	-0.02184
986.5	-0.02211
987	-0.02226
987.5	-0.0224
988	-0.0225
988.5	-0.02253
989	-0.02239
989.5	-0.02245
990	-0.02262
990.5	-0.02257
991	-0.02275
991.5	-0.02286
992	-0.02161
992.5	-0.02189
993	-0.02199
993.5	-0.02205
994	-0.02221
994.5	-0.02226
995	-0.02242
995.5	-0.02213
996	-0.02142
996.5	-0.02162
997	-0.02175
997.5	-0.02186
998	-0.02219
998.5	-0.02243
[truncated: 70,003 more rows]

## Sheet: Fig. 3b 3c
	Intensity (a.u.)											Fig. 3b, c Potential- dependent Raman spectra
Rman shift (cm-1)	-0.5 V	-0.6 V	-0.7 V	-0.8 V	-0.9 V	-1.0 V	-1.1 V	-1.2 V	-1.3 V	-1.4 V
799.728	644.5	701	850	745	708.5	649	653	609	642	674
802.399	645	710.5	847	754.5	700.5	647	645.5	616	644.5	668.5
805.069	647.5	701	858.5	744.5	710	643	655	621	636	666
807.739	647.5	714	854	744	707.5	645	652.5	614.5	648	662.5
810.407	651.5	697	849.5	751.5	717.5	651	643	615.5	642	669.5
813.075	652.5	706.5	858	751.5	720.5	655	648.5	611.5	645.5	669.5
815.742	641.5	711.5	842.5	743	706.5	651	652.5	616	636	664.5
818.408	653	702.5	861.5	744.5	711	647	649.5	622	634.5	676
821.074	643	701	855.5	756	711.5	650.5	645.5	609	646.5	671
823.738	646	693.5	844.5	745	707.5	636.5	656.5	618	642	660
826.402	642	698.5	859.5	740.5	708	655	648	614	651.5	664.5
829.064	659.5	709.5	855	738.5	712.5	644	641.5	615	642	660.5
831.726	655.5	704.5	852.5	735.5	708.5	648	656	612	647.5	656
834.388	640.5	705.5	856.5	748	701	642	652	613	640	655.5
837.048	651.5	710	848.5	753.5	706.5	647	648.5	613	651	667
839.707	639.5	703	866	749	713	646	652	607.5	649.5	666.5
842.366	647.5	708.5	855	748.5	710	647.5	652	619	636.5	674.5
845.024	654	708	869	755.5	715.5	647	650.5	618	640	671.5
847.681	647	715.5	857	751.5	719	642	643.5	610	649.5	664.5
850.337	646.5	703	861.5	738.5	713	651	656	612	645	665
852.992	649	700.5	848.5	757	710.5	648.5	646	607	641	664
855.646	656	703	866	750	711	644.5	647.5	611.5	654.5	661
858.3	647	708	857.5	749	715	643.5	648.5	619.5	642	663
860.953	649.5	693	859.5	737.5	705.5	646.5	648	607	643.5	668
863.605	646	714	862	742.5	709	650.5	658	615.5	649.5	667.5
866.256	657.5	706	863	746.5	715	644.5	652.5	612.5	645.5	671
868.906	651.5	700	861	745	724.5	648	655	610.5	641.5	666
871.556	656	702	862.5	756.5	713	648	662.5	606	636.5	671
874.204	652.5	705	866	742	714	650.5	654	618.5	651.5	677.5
876.852	655.5	704.5	860	742.5	718.5	647.5	652.5	609	638	672.5
879.499	644.5	711.5	860.5	748.5	722.5	647	649	616	643.5	665.5
882.145	652.5	714	868	751	710	650.5	662.5	609	649.5	665.5
884.79	643	710	866.5	759	716	643.5	650	609.5	646	662.5
887.435	649.5	702	855.5	758.5	709	651	647.5	614.5	651.5	676
890.078	658	716	859	750	704	651.5	657.5	617.5	651	665.5
892.721	642	707	853.5	754.5	707	652	654	614	645	673.5
895.363	655	699	859.5	751.5	726	651.5	648.5	617.5	646.5	663.5
898.004	645.5	708.5	876.5	749.5	710	651	650.5	608	646.5	664.5
900.645	654.5	701	864	744.5	715.5	648	652	621	654.5	671.5
903.284	649.5	713	862.5	748.5	718.5	647	647	614.5	643	668
905.923	651	716	843.5	756.5	721.5	650.5	657.5	612	648.5	654
908.561	653	710	849	756	719.5	647.5	652.5	617.5	657.5	674
911.198	652.5	708	874	743	706	647	657.5	613	644.5	664.5
913.834	646	711	863.5	767	719.5	656.5	647	617	642.5	672.5
916.469	640.5	715	869.5	750.5	712.5	650.5	657.5	616	647.5	664.5
919.104	658.5	708.5	869.5	740	732	653.5	647	614.5	643.5	666.5
921.738	649.5	702.5	857.5	741	713	652	658.5	619	637.5	664.5
924.37	645.5	697.5	853	741.5	724.5	651.5	653.5	612.5	647	662.5
927.002	645	713.5	859	746	714.5	645	652	611	650.5	668.5
929.634	643	700	860.5	748	716.5	652.5	656.5	613	642	667
932.264	650.5	701	859	744	715	649.5	652.5	614	646	667
934.894	645.5	702.5	867	751	716	651.5	655.5	614	647.5	672.5
937.522	648	712	864.5	763	712.5	651.5	657	615	651	673.5
940.15	654.5	711	852	752.5	716.5	652	659	614.5	646	668.5
942.778	645	720.5	854	755.5	727	649.5	650	613.5	636.5	660
945.404	648.5	705	864.5	761	715	645.5	652.5	620.5	649	667.5
948.029	645.5	711.5	863.5	753.5	730	648.5	651	613	651.5	666
950.654	646	701.5	868	759.5	725.5	649.5	651.5	611.5	649.5	669.5
953.278	646.5	711	869	753	712	642	648	612.5	644.5	676.5
955.901	656.5	712	877.5	755	719	651.5	658	617.5	654	670.5
958.523	647	712	886.5	756.5	734.5	655	654.5	623	645.5	676
961.145	643	714	875	764.5	738	653.5	656.5	612	644.5	678
963.765	651.5	712	875	752	719.5	657	661	620	642	678
966.385	653.5	709.5	869.5	752.5	725	654	655	623.5	648	665
969.004	656.5	715	878	751.5	715	647	658	621.5	647	671
971.622	646.5	704.5	871	755.5	736.5	656.5	652	615.5	649.5	669.5
974.239	659	716.5	881.5	754	718	650	656.5	618.5	653	670
976.856	651.5	719	883	759	723.5	662	657	630	649	664.5
979.471	660	711.5	878.5	743	724.5	652	648.5	615.5	651	666
982.086	647	713.5	874	755.5	725	654	657	611	650.5	667
984.7	650	710	880	757	727	652.5	660	612	653	686
987.313	648.5	712	874.5	762	720.5	654.5	652.5	615.5	653	674
989.926	659.5	710	874	748.5	727	647.5	662	620.5	649.5	669.5
992.537	659.5	712.5	876	767.5	739.5	650	656	625	654	674
995.148	658	719	879.5	760.5	729	648	658	623.5	653.5	668.5
997.758	645	704	872	765.5	739	648	656	617	640	669
1000.37	656	719.5	872.5	760.5	731.5	656.5	664.5	619	650.5	675
1002.98	661.5	699.5	870.5	758	720.5	652	654	616.5	646.5	672.5
1005.58	658	717	884.5	749	728.5	660	668	617	651	675
1008.19	659.5	719	885	761	723	652.5	660	617	658.5	669.5
1010.8	657.5	715	871.5	772.5	727	665.5	660	609	656	673
1013.4	655.5	723.5	885	751	739	656.5	666.5	619.5	651	677
1016.01	664.5	712	886.5	776.5	729	666	657	623	647.5	679.5
1018.61	664	710.5	874	755	738	651	658.5	612	659	681
1021.21	656	709.5	869.5	757.5	745	651	660	619.5	654	677.5
1023.81	657.5	711.5	873.5	767	727	663.5	661	624.5	657.5	672.5
1026.41	653.5	713.5	888	761	742	660	655.5	624	650	676.5
1029.01	651.5	709	883.5	762.5	731.5	650	657.5	618	651	675
1031.61	649.5	710.5	881	774	727.5	654.5	665	618.5	655	673
1034.21	661.5	727	888.5	751.5	727.5	654.5	658	622.5	657	677.5
1036.81	656.5	725	896	762	727	654	667	616	644	677
1039.41	650	726	870	767	745	660	657.5	618.5	654	680
1042	658	710.5	874.5	764.5	753.5	650.5	658.5	617.5	654	675.5
1044.6	655.5	720	890	752.5	735.5	659	656	626	651.5	677
1047.19	654.5	714.5	880.5	754	733.5	662	665.5	615	650.5	685.5
1049.79	654	719.5	900	765.5	730.5	659.5	662.5	620.5	649.5	680
1052.38	649.5	721	881.5	763	734.5	663	660.5	618.5	652	670
1054.97	656.5	729	867.5	764	739	659	664.5	618.5	656.5	678
1057.56	665	712.5	880	760.5	729.5	656	660.5	620.5	657.5	682
1060.15	649.5	716	884	766.5	731.5	653	668.5	625	662.5	680.5
1062.74	653.5	719	881.5	771.5	744.5	655	667	616.5	653.5	689
1065.33	651	724	889	770	738.5	653	658.5	621.5	653	679
1067.92	652.5	718	895	754	737	655.5	661.5	618.5	647.5	678.5
1070.51	662	719	882	758.5	743	651	663.5	622	659	671.5
1073.1	663	725	885.5	778.5	729	667	661	623.5	660	675
1075.68	665.5	716.5	893	771.5	741.5	653.5	656.5	623.5	653	671.5
1078.27	654.5	715	895.5	770	744	665.5	655.5	623.5	653	684.5
1080.85	658.5	717.5	892	769.5	734.5	668	675.5	627	646.5	681.5
1083.43	660	720.5	890	772	740.5	657	655.5	618.5	659	678.5
1086.02	648.5	722.5	911	761	750	657	661	618	647.5	677
1088.6	651.5	721.5	901	765	741.5	660.5	666	620.5	653.5	677.5
1091.18	660	713	894	784	738.5	652.5	668	624	653	673
1093.76	656.5	715	886	760	745	657	661.5	615.5	659	678.5
1096.34	658.5	715.5	918	776	746	657	665.5	629.5	652	677
1098.92	661	716.5	900	780.5	751.5	650	662.5	620.5	672	681.5
1101.49	658.5	716.5	902.5	772	744.5	660	662	626	662	681.5
1104.07	661	712.5	890	773.5	740	657	667	622.5	655.5	675.5
1106.65	666.5	718	896.5	771.5	742	662.5	661	623.5	655	688
1109.22	658	714	914	763.5	734	657.5	671.5	622.5	654	677.5
1111.8	649.5	726	907	766	738	659	664	622.5	653	683.5
1114.37	654.5	724	901.5	779	744.5	657.5	662.5	623	658	677
1116.94	666.5	728	904	764	753.5	657	661.5	622	655	676.5
1119.52	662	726	908	774	745	656	670	623	646.5	677
1122.09	660	737.5	923	774	734	665.5	671.5	624	665	684
1124.66	660	738	905.5	780	734.5	664.5	668.5	631.5	675	681.5
1127.23	666.5	718.5	894.5	765.5	743.5	661	667.5	627.5	660	688.5
1129.8	666	724	913.5	772.5	735	666	666	620	660.5	690.5
1132.36	664.5	729.5	907	784.5	750	663	676.5	627	663	688.5
1134.93	652.5	727	904.5	780	748	663	660.5	632	659	684
1137.5	662.5	736.5	919.5	791	745.5	657.5	659.5	628.5	656.5	684.5
1140.06	659.5	737.5	916.5	784	748	662	661	628.5	670	689
1142.63	666	727	928	787	747	659	667	621	661	683.5
1145.19	661	725.5	921.5	794	751	659.5	678.5	628	665	698
1147.76	671.5	728	933	797.5	759	665	664.5	624	666	690.5
1150.32	659.5	729.5	932	791.5	761.5	668	668	627.5	661	688.5
1152.88	664.5	726	921.5	788	759	666	673.5	629.5	664.5	692.5
1155.44	662	731.5	950	785.5	760.5	666.5	670.5	624.5	679	690
1158	667	728.5	929.5	795	763	663.5	667.5	626	676.5	689.5
1160.56	665.5	740	913	805.5	755.5	659	677	631	657.5	686
1163.12	675.5	745.5	924	795.5	746.5	670.5	671	635	674	699
1165.68	672	734.5	924.5	806.5	757.5	668	673.5	630	670	689.5
1168.24	659.5	743.5	923	793.5	756.5	668	668	628	662	693
1170.79	671.5	739.5	942	792.5	748	666.5	676	632	670.5	690.5
1173.35	656.5	711	958.5	781.5	760.5	662.5	675.5	636	661	689
1175.9	667.5	739	923	786	762.5	656.5	667.5	629.5	656.5	680
1178.46	663.5	734	929.5	786.5	756.5	660.5	681	627.5	659.5	687.5
1181.01	672.5	742	932	795	751.5	652	667	628	665.5	692
1183.56	662	732.5	928	790	755	659.5	665.5	628.5	661	694.5
1186.11	658	741	928.5	784.5	759	669.5	676.5	618.5	662	684.5
1188.66	668	733.5	910	780.5	777.5	664.5	662	629	666.5	696
1191.21	657	726.5	926	784.5	755	671	670	625	667.5	688.5
1193.76	671	729.5	928.5	785	757.5	671	672.5	632	673.5	695
1196.31	670	735	931.5	783	747	664.5	675	620.5	655.5	687
1198.86	667.5	743.5	924.5	803.5	751	664	677.5	625.5	666.5	689.5
1201.41	664.5	733.5	913	782.5	758.5	660.5	664.5	628	658.5	701.5
1203.95	661.5	749	927	789	760	669	666.5	622	662	692
1206.5	675	747	919.5	792.5	754.5	655.5	669	636	667.5	687
1209.04	669.5	726	924	788.5	739	657.5	669	633.5	669	685
1211.59	668	732	938	782.5	761	661.5	679	639	669	696
1214.13	669	736.5	936.5	786.5	768	669	687	628	676.5	698.5
1216.67	666	741	925.5	789.5	747	673.5	674	633.5	665.5	688.5
1219.21	670	737	918.5	788	760.5	676.5	671	620	664.5	697.5
1221.75	671	743	922	793	757	667	673	638	664	703
1224.29	672	739	927.5	784	759	669	675	626	673.5	703
1226.83	668.5	734.5	943	797.5	760	659	666.5	630.5	666.5	693.5
1229.37	672	744	929	785	764.5	667.5	672.5	631.5	662	690.5
1231.91	656	734.5	917	783	771.5	676.5	675.5	632	667	694.5
1234.44	660	741	930.5	791.5	762.5	669.5	685.5	627	661	701.5
1236.98	664.5	748.5	919.5	805.5	765	664.5	672.5	628	666	694.5
1239.52	664.5	738	929.5	798	756.5	661.5	676.5	636	671.5	691
1242.05	672.5	745.5	950.5	788	757.5	662.5	666.5	629	665	698
1244.58	675.5	739.5	908	791.5	764	671.5	685.5	617.5	672.5	698
1247.12	670	735.5	939.5	795.5	768.5	673.5	681	624	669	696.5
1249.65	674.5	736.5	939.5	797	756	659	684	635	668	692
1252.18	670	753	933	794.5	765.5	668	673.5	620.5	668.5	695
1254.71	665.5	740.5	951.5	789	775	670	671.5	635	667	697.5
1257.24	677	738.5	946	795	758.5	664.5	677.5	627	653.5	688
1259.77	670	734.5	925.5	797	779	670	678.5	629.5	667.5	685
1262.3	669	737	936.5	800.5	769.5	669.5	670	639	674.5	696
1264.82	673.5	743	936.5	801.5	775	666.5	669.5	623	672.5	693.5
1267.35	668.5	745.5	939	803.5	752	675.5	677.5	628	670	690
1269.88	672.5	743	958	801.5	771	676.5	675.5	636	668.5	691
1272.4	662	732	919.5	785.5	771.5	670	681	630.5	674	707
1274.93	680	743.5	937.5	804	776.5	665.5	676	627.5	669	693
1277.45	675	744.5	952	792	779	666	673	634.5	670.5	700
1279.97	668	738	957.5	807.5	775	664.5	683.5	638	674.5	697
1282.49	665	737	945	796.5	780	667	674	626	669.5	699
1285.01	683	757	962	810	770.5	663.5	685.5	624.5	673.5	707.5
1287.53	671	739.5	950	808.5	777.5	682	678	628.5	674	704.5
1290.05	675.5	755	958	805	774	666.5	678	636.5	672	698.5
1292.57	670.5	741.5	948	802	769	677	684	640	674	700
1295.09	670	746	945	807.5	773.5	669	683	639	670	702
1297.61	670.5	736	956	800	773.5	667	676.5	634	681	692.5
1300.13	677	742	939.5	807	769	671	677.5	637	674	703.5
1302.64	675	733.5	950.5	822.5	786	673	681.5	631.5	677.5	698.5
1305.16	686	741.5	943	796	770.5	668	669	644	669	697
1307.67	671	743.5	933.5	808	778	674	684.5	636.5	668.5	701.5
1310.18	674.5	746	945.5	815.5	780.5	666	684.5	636.5	671.5	700.5
1312.7	666.5	725	938.5	800.5	782.5	676.5	675.5	634.5	667.5	696
1315.21	669	742.5	947.5	810	771	677	681	634.5	673.5	710
1317.72	665	740	948.5	782	773	670.5	679.5	633	666.5	697.5
1320.23	686.5	753	952	809.5	780	668	681.5	624.5	675	698
1322.74	677	743	964.5	802.5	780	677.5	682	631.5	668	696.5
1325.25	678.5	749.5	939.5	802.5	787	670.5	689.5	642	669.5	710.5
1327.76	682	743.5	959	803	778	667.5	681.5	626.5	670.5	687
1330.26	666	753.5	940	808	786.5	669.5	679.5	631.5	676.5	703
1332.77	672.5	751.5	968	812.5	775.5	666.5	683	630.5	665.5	708.5
1335.28	688.5	754.5	953	807.5	774	678.5	680.5	640.5	671	706.5
1337.78	667	748	933	817.5	779.5	671	680.5	640	676	701
1340.28	670.5	752	946	809	791	677.5	679.5	637.5	678	699.5
1342.79	675.5	753.5	970.5	825	789	677	675.5	632.5	666.5	699.5
1345.29	675.5	750.5	966.5	818.5	772	676.5	686.5	630	675.5	689.5
1347.79	674.5	744	956	807	783.5	682.5	682	630.5	672.5	692.5
1350.29	684	753.5	960	798.5	793	671	680	638.5	676	702
1352.79	680	756	966.5	798	790	677	689	642	680.5	705.5
1355.29	676	743.5	955	816	781.5	684	679.5	636.5	672.5	710.5
1357.79	685	744.5	957	806.5	779.5	671	674.5	629.5	681	700.5
1360.29	671.5	754.5	947.5	815	794	672	684.5	642.5	674.5	710
1362.79	677	757.5	969	803.5	775	683	684	636.5	672.5	704.5
1365.28	682	757.5	965	817.5	784.5	680	683.5	641.5	674	717.5
1367.78	683.5	743.5	952	808	778	679.5	679	636	670.5	706.5
1370.28	683	754	975.5	800.5	789	679	677	636	680	708
1372.77	678.5	751.5	963	814.5	788	687	690.5	635	678	698.5
1375.26	681.5	748.5	961	809.5	792	683	682.5	635	681.5	707
1377.76	679	747	975	823	777	678	687.5	634.5	677.5	708
1380.25	681	758.5	965.5	809.5	789	673	689.5	631	683	710.5
1382.74	678.5	746	982	806	792.5	674.5	698.5	649	680	707
1385.23	673.5	755	983	812.5	790	681.5	694	635	678.5	709
1387.72	679	768.5	983	810	792.5	680	687.5	637	684	708.5
1390.21	683	768	988	823	794	689	688.5	645.5	687	714
1392.7	680	746.5	970	832	798.5	690	700	641.5	690.5	715
1395.18	671	745	977	840	796.5	678.5	687.5	649	677.5	714.5
1397.67	686	773.5	990.5	834	803	673.5	688	644.5	678	712.5
1400.16	680	764	967	817.5	788.5	688.5	697	639.5	685.5	717.5
1402.64	688	755	965	826.5	798	674	684.5	636.5	682	710
1405.13	684	765	984	828.5	798	681	692.5	632.5	687.5	716.5
1407.61	684.5	762	971.5	831	793.5	669.5	695	637.5	683.5	719.5
1410.09	679.5	763.5	979.5	817.5	791.5	684.5	689	633.5	683	705.5
1412.58	685.5	773	987	831	800	681	690	641.5	690.5	720
1415.06	675.5	757	989.5	820.5	799	678	690	645	675	708
1417.54	681.5	756.5	972	822	788.5	676.5	686	636.5	686.5	709.5
1420.02	679.5	757	981.5	806	795.5	680	681.5	639	686	715.5
1422.5	687.5	755	992	817	796	681	688.5	638	675	699
1424.97	677	757	992	823.5	786	681.5	691.5	630	685	709
1427.45	682.5	754	994	811	813	675.5	689.5	641.5	686.5	710.5
1429.93	689	761.5	986	827.5	789	684.5	688	631.5	678	711.5
1432.41	682	760	980	829	794	683	690.5	638.5	677.5	722
1434.88	675.5	750	978	822.5	791.5	675	688.5	649	676.5	720.5
1437.36	686.5	766	972.5	822.5	797.5	678.5	687	635.5	673	714
1439.83	682.5	761	989.5	824	804.5	674	693	642	678.5	721.5
1442.3	678.5	761	977	822.5	815	677.5	687	632.5	678	705
1444.77	682.5	764.5	993	823	800.5	689	691	638	678.5	714
1447.25	679	758.5	992	839.5	807.5	681.5	689	637.5	677	707
1449.72	680.5	760	992	832	805	675.5	692.5	649	681.5	709.5
1452.19	692	771	981.5	825	793	680.5	690	637	681.5	708.5
1454.66	682.5	760	997.5	828.5	801	685.5	687	646.5	687	714
1457.12	689	757	985.5	817.5	814.5	679	689	641	673.5	715
1459.59	677	765	974	832.5	804	691	685.5	644	677.5	715.5
1462.06	687	769	986	817.5	805.5	683.5	696.5	638.5	694	712.5
1464.53	692	767	990	810.5	806.5	688	695.5	634	678.5	712
1466.99	694.5	769	1007	838	807.5	688.5	685.5	634	676.5	713
1469.46	684	754.5	996.5	830	797	676	690	640.5	674.5	721
1471.92	690.5	767	985	828.5	803	687.5	690.5	636.5	689.5	725
1474.38	687	760	989.5	836.5	813	686	699	638.5	692	724.5
1476.85	686	777	1004.5	824	808.5	689.5	689.5	645	686.5	717.5
1479.31	685	766.5	995	829	812	678	703	647	693.5	718.5
1481.77	699	768.5	1001.5	828.5	809.5	684	686.5	653	682.5	712
1484.23	685	766	1003.5	827	805	688	688	643.5	685.5	721
1486.69	685	763	1010.5	836	810	690.5	688	639.5	686	720
1489.15	694.5	778.5	1013.5	837.5	821	691.5	688	637.5	686.5	714.5
1491.61	697.5	766	1015.5	834.5	812	690	686.5	638	694	721
1494.06	688	772.5	1003.5	836	805	685	691.5	643	686	722.5
1496.52	695.5	766	1018	828.5	810.5	686.5	688	653	687	722.5
1498.98	681	777	1007.5	840.5	793.5	694.5	700.5	649.5	701	735.5
1501.43	706.5	767.5	1005	843	817	698.5	703	644.5	690.5	715
1503.89	687	771.5	1029.5	840.5	816	688	708.5	652	699.5	726
1506.34	695	769.5	1025	844.5	811.5	694	707.5	650	689.5	720
1508.79	695.5	775.5	1038.5	847	829.5	688.5	703.5	644.5	693	727
1511.24	693.5	776	1028.5	856	817	689.5	704	647.5	698	710
1513.7	699.5	786	1030.5	851	821.5	695.5	705	650.5	700.5	734.5
1516.15	693.5	782.5	1033.5	851	828.5	689.5	708	646	703	735.5
1518.6	698.5	788.5	1049	858.5	833	700	710	652	700	726
1521.05	709.5	767.5	1045	859	817.5	687	713.5	654	697	730
1523.49	698	791	1053.5	848.5	839.5	700	700.5	654.5	701.5	728.5
1525.94	697.5	783	1057.5	857.5	820.5	694.5	709	668	705.5	728.5
1528.39	710.5	801.5	1049	869	833	690	711.5	651.5	703.5	728
1530.84	705	791.5	1058.5	865.5	830	709	714	651.5	698	735
1533.28	701	797	1069	866.5	842.5	692.5	718	658.5	703.5	724
1535.73	706.5	793.5	1072	875.5	829.5	697.5	722	646	712	747.5
1538.17	713	788	1058.5	879.5	826	691.5	712.5	652	702	730
1540.61	713	809	1060	864.5	837.5	706.5	714.5	653	710	745
1543.06	703	788.5	1056.5	862.5	836.5	694.5	718	644.5	708.5	733.5
1545.5	706.5	792	1046.5	876	824.5	708.5	713.5	652.5	703	733.5
1547.94	695.5	806.5	1051.5	867	826	699	704.5	654	696	739.5
1550.38	702.5	796.5	1025.5	855	826	707.5	702.5	651	706.5	726
1552.82	706	786.5	1039.5	860.5	840.5	702	709.5	652.5	702	729
1555.26	692	787	1041.5	855	821	696.5	709.5	650.5	703.5	752.5
1557.69	701.5	784	1060	858	828.5	690	709	661.5	703	727.5
1560.13	702	794	1047.5	860.5	833	702.5	702.5	662.5	705	737.5
1562.57	704	783.5	1046.5	855	828.5	689.5	712	648	704.5	724
1565	710.5	795	1033	867	829	695	708	653.5	700.5	733.5
1567.44	703.5	791.5	1038	857	841	697	707	639.5	698.5	729
1569.87	696	793	1029	853.5	835	699.5	701	647	694	724.5
1572.31	707.5	780	1038.5	872.5	826.5	696.5	704.5	653	701.5	739.5
1574.74	699.5	798	1020	846.5	828.5	699	713	649.5	697.5	721.5
1577.17	708	788	1028.5	867	837	697.5	712.5	648	705.5	738
1579.6	700	776	1034	847.5	830	701	711.5	648	699	729.5
1582.04	689	779	1039.5	854	838.5	704	709.5	649.5	706	730.5
1584.47	697.5	791	1036.5	844.5	817.5	700.5	710.5	647.5	690.5	735
1586.89	709	780.5	1028.5	858	831.5	701.5	705	651.5	706	735
1589.32	700.5	784.5	1024.5	859	835.5	691	704	649	711.5	723
1591.75	696.5	785.5	1032	863.5	824.5	694	704	649	697.5	734
1594.18	708	785	1032	862	845	697	704	655.5	699.5	736
1596.6	706	777	1038	860.5	829.5	701.5	706.5	650.5	701.5	723.5
1599.03	700	779	1038.5	852.5	822.5	689.5	704	652.5	698	730
1601.45	706.5	796.5	1040.5	859	831.5	689	708.5	651	699	729
1603.88	703.5	788.5	1041	871.5	829	705	706	647	699.5	731
1606.3	696.5	795.5	1019	859	837.5	702	710	647	703	723.5
1608.73	705	784.5	1041.5	859.5	822	691.5	713.5	653.5	693.5	730.5
1611.15	693.5	787	1040	861	841.5	700	718	643.5	694	729.5
1613.57	707.5	784.5	1048	843.5	842	701	711	655	702.5	729.5
1615.99	702	783.5	1022.5	858.5	839.5	699.5	708	646.5	704.5	736.5
1618.41	696	785.5	1016	852.5	829	705.5	700	651.5	698.5	741
1620.83	694.5	799	1026.5	858.5	834	692	712	650.5	689.5	732
1623.25	696.5	778	1030	853.5	846	693.5	706.5	649.5	693	737.5
1625.66	707	784	1036.5	853	827.5	712	716	655	703.5	741
1628.08	701.5	785.5	1034.5	852.5	843.5	703	710.5	652.5	703	738.5
1630.5	706	781.5	1034	856	840.5	700	712.5	647.5	709	745
1632.91	697	783.5	1049	869.5	846	697	711.5	657	699.5	730.5
1635.33	704	799	1038.5	860.5	846.5	700	711	654.5	709.5	739.5
1637.74	700	788.5	1048	861.5	838.5	699	714	643.5	696	721
1640.15	699.5	788	1014	873	851	703	717	664	703.5	735
1642.57	705.5	794	1033	848	842	705	717.5	649	692.5	724.5
1644.98	692	786	1046	848	866	697	695.5	647.5	690.5	730.5
1647.39	696.5	800.5	1037	862	851.5	699.5	703.5	649	701	745
1649.8	707.5	782.5	1040.5	870	848	722.5	706.5	660	699	739.5
1652.21	699	776.5	1031.5	855	842	701.5	706	656	706	736.5
1654.62	709.5	798.5	1023.5	867.5	841	694.5	721.5	660.5	700	738
1657.03	700	794	1026	845.5	851.5	696.5	698	654	712.5	738.5
1659.43	699	796	1020.5	853.5	848.5	697.5	706	653	692.5	737
1661.84	708.5	785	1044.5	861.5	837	695.5	706.5	659	699	735.5
1664.25	706.5	778.5	1037.5	850.5	838.5	707.5	710.5	657.5	716	730.5
1666.65	705	786	1062.5	861.5	843	699.5	715	652	699.5	734.5
1669.06	704	795.5	1060.5	868	839	703	716.5	652	700.5	728.5
1671.46	695.5	790	1052	857	852.5	706	716	652	704	740
1673.86	706	793.5	1045.5	862.5	836.5	693	700	657	701	735.5
1676.26	706	795	1055	862	854	702.5	714	653	702	728.5
1678.67	698	790	1046	873.5	845	706	710	657	709.5	752
1681.07	713.5	784.5	1044	851.5	847.5	710	705.5	658	699	745
1683.47	705	786.5	1056	869.5	853	700	714	649.5	698.5	737
1685.87	702	791	1033.5	873.5	842	700	710	646.5	720.5	736.5
1688.27	695.5	794.5	1045	859.5	829	695.5	709	655.5	697.5	736.5
1690.66	698.5	785	1042	866	857	696.5	710	653.5	703.5	748
1693.06	701	801.5	1044	847.5	858	699.5	703.5	659	704.5	745.5
1695.46	708	778.5	1042.5	876.5	838.5	711.5	706.5	651.5	706.5	738.5
1697.85	715	783.5	1052	850.5	856	696.5	723.5	657	698.5	731
1700.25	700.5	809	1056.5	856	867.5	701.5	706	646.5	698	739.5
1702.64	709.5	790.5	1042.5	853.5	848.5	708.5	703.5	653.5	704.5	741
1705.04	705.5	785.5	1036	865.5	857.5	695.5	707.5	655.5	696	734.5
1707.43	701.5	787	1052.5	866	838.5	702	700.5	657.5	700	736.5
1709.82	704.5	780.5	1050.5	856.5	859	701	721.5	652.5	700.5	732
1712.21	707.5	798.5	1050	873	853	714	716	652	699	745
1714.6	698.5	788.5	1057.5	866.5	860	697.5	715.5	654.5	709.5	750.5
1716.99	701	806	1044	850	864.5	703.5	715	653.5	696	729
1719.38	712.5	790	1058.5	868.5	847.5	699	711	648	706	748.5
1721.77	707.5	790.5	1063.5	859	865.5	707.5	710.5	654	709	744
1724.16	697.5	799.5	1055.5	861	865	696.5	710	657.5	706	750
1726.55	700	796.5	1057.5	860	850.5	696.5	713.5	657	709.5	750.5
1728.93	715	806.5	1062	862.5	847.5	707	704	661.5	704	745.5
1731.32	702	796	1039.5	866.5	879	703.5	706.5	653	704	744.5
1733.7	715	799.5	1066.5	871.5	853	709	708.5	663.5	704.5	751.5
1736.09	710	804.5	1061	873	861	699.5	707.5	651	705	740
1738.47	710	793	1049.5	870	863	701	712.5	658.5	701	741.5
1740.86	700	783.5	1040.5	873.5	862.5	702	704.5	658.5	705.5	740.5
1743.24	708	791.5	1066	869	858.5	708.5	715	662	708	745.5
1745.62	710.5	794.5	1037.5	858	853.5	706.5	709	661	701.5	732
1748	713	790	1056.5	859.5	850.5	707	714	655.5	705.5	752.5
1750.38	707	809.5	1069	874.5	850.5	702.5	720	652.5	709.5	737.5
1752.76	710.5	791	1060.5	867.5	851	704.5	713.5	659	706	745
1755.14	709	802.5	1074	859.5	857.5	711	708.5	663.5	708	740
1757.52	701	797.5	1051	873.5	855.5	706	713	647	718	741.5
1759.89	711	800.5	1066.5	877.5	871.5	718	718.5	667	712.5	744.5
1762.27	708.5	797.5	1074	865	870	707	724	662.5	704.5	741
1764.65	708.5	803	1070.5	866	868.5	713	703	659	700.5	744.5
1767.02	710.5	814.5	1052.5	867.5	860	712.5	723	664	710.5	753.5
1769.4	715	795	1073.5	874	866	718.5	717.5	663	706.5	748
1771.77	718.5	811	1075	872.5	870.5	694	713.5	655.5	704.5	743.5
1774.14	714.5	801.5	1062.5	883.5	865	707.5	724.5	660.5	713.5	747.5
1776.51	717.5	807	1070	857.5	878.5	697.5	719	655	707.5	741.5
1778.89	712	798.5	1051.5	881.5	866	717.5	726.5	662	707	758
1781.26	712.5	814.5	1081.5	865.5	864	713	717.5	667	707	754
1783.63	713	801	1063	873.5	870	719	716.5	665.5	712	743
1786	715	796.5	1073.5	879	867.5	710.5	716	654.5	714.5	749.5
1788.37	708.5	806.5	1060.5	873	873.5	707	717	661.5	708	749
1790.73	712	796.5	1051.5	869	875.5	716	710	657.5	710.5	749
1793.1	710.5	820	1097	869	876	705	722	662	706	754
1795.47	712.5	812.5	1088	889	884	716.5	716.5	658	708	748.5
1797.83	713	814.5	1081	875	884	710.5	718	661.5	702	738.5
1800.2	712	799	1081.5	875	888	712	719.5	663.5	726.5	753.5

## Sheet: Fig. 3d
Rman shift (cm-1)	Intensity (a.u.)	Intensity (a.u.)	Intensity (a.u.)			Fig. 3d Time-dependent Raman spectra at -0.6 V
	60 s	120 s	180 s
799.728	740	701	677.5
802.399	734.5	710.5	677.5
805.069	735.5	701	671.5
807.739	747	714	683.5
810.407	739	697	675
813.075	754.5	706.5	681.5
815.742	742.5	711.5	683
818.408	756	702.5	683.5
821.074	739	701	684
823.738	740	693.5	682
826.402	745.5	698.5	678.5
829.064	733.5	709.5	677.5
831.726	751	704.5	672.5
834.388	753	705.5	684.5
837.048	755	710	670.5
839.707	752.5	703	679
842.366	741.5	708.5	677.5
845.024	746	708	676
847.681	740.5	715.5	684.5
850.337	743.5	703	674.5
852.992	741.5	700.5	673.5
855.646	751.5	703	677
858.3	763.5	708	680.5
860.953	746	693	684
863.605	754	714	675.5
866.256	750	706	680.5
868.906	750	700	689
871.556	741.5	702	677.5
874.204	752	705	689
876.852	747	704.5	681
879.499	748	711.5	679.5
882.145	754.5	714	678.5
884.79	749	710	674.5
887.435	739	702	677.5
890.078	748	716	688.5
892.721	746.5	707	689
895.363	756.5	699	688
898.004	759	708.5	682
900.645	749.5	701	687.5
903.284	758	713	692
905.923	743	716	692.5
908.561	755.5	710	687
911.198	753.5	708	685.5
913.834	746	711	691.5
916.469	754.5	715	674
919.104	748.5	708.5	682
921.738	758	702.5	683
924.37	749	697.5	683.5
927.002	761	713.5	689
929.634	748	700	681.5
932.264	761.5	701	692.5
934.894	770.5	702.5	695
937.522	757	712	686
940.15	744.5	711	683
942.778	746.5	720.5	671
945.404	764.5	705	683
948.029	743.5	711.5	687.5
950.654	745	701.5	690.5
953.278	754	711	694
955.901	754	712	684
958.523	754.5	712	688
961.145	760.5	714	686
963.765	771	712	690.5
966.385	766.5	709.5	695.5
969.004	766	715	680
971.622	772.5	704.5	677.5
974.239	764	716.5	685
976.856	760	719	693.5
979.471	755	711.5	690.5
982.086	752	713.5	687.5
984.7	764	710	686.5
987.313	770.5	712	681
989.926	763	710	692
992.537	755	712.5	697
995.148	771	719	704.5
997.758	772	704	688.5
1000.37	755	719.5	694.5
1002.98	763	699.5	683.5
1005.58	764.5	717	695
1008.19	760	719	684.5
1010.8	769	715	693.5
1013.4	770.5	723.5	698
1016.01	770	712	687
1018.61	771.5	710.5	690
1021.21	772	709.5	691
1023.81	769.5	711.5	681
1026.41	751.5	713.5	689.5
1029.01	765	709	705.5
1031.61	769.5	710.5	678.5
1034.21	775	727	687
1036.81	768.5	725	689
1039.41	769.5	726	703.5
1042	773.5	710.5	679.5
1044.6	760.5	720	689.5
1047.19	767.5	714.5	694.5
1049.79	766	719.5	701
1052.38	780	721	685
1054.97	764.5	729	695.5
1057.56	770	712.5	692.5
1060.15	763	716	686.5
1062.74	764	719	694.5
1065.33	780.5	724	693
1067.92	775	718	698
1070.51	764.5	719	702.5
1073.1	773.5	725	699.5
1075.68	765.5	716.5	698
1078.27	780	715	699
1080.85	782.5	717.5	699.5
1083.43	748	720.5	704
1086.02	754	722.5	698
1088.6	779	721.5	687
1091.18	769	713	693.5
1093.76	774	715	698
1096.34	777	715.5	707.5
1098.92	767.5	716.5	698
1101.49	776	716.5	703
1104.07	775.5	712.5	702
1106.65	779.5	718	707
1109.22	772.5	714	705
1111.8	767	726	692
1114.37	767.5	724	702
1116.94	780	728	703.5
1119.52	778	726	700
1122.09	775.5	737.5	704.5
1124.66	779	738	700.5
1127.23	782.5	718.5	716
1129.8	785.5	724	710
1132.36	783.5	729.5	706
1134.93	790	727	707.5
1137.5	795.5	736.5	713.5
1140.06	787	737.5	696
1142.63	792	727	711
1145.19	788.5	725.5	705
1147.76	796.5	728	708.5
1150.32	791	729.5	716.5
1152.88	777	726	711
1155.44	790	731.5	706
1158	792.5	728.5	709
1160.56	789.5	740	714.5
1163.12	804	745.5	719
1165.68	801	734.5	718.5
1168.24	797.5	743.5	710
1170.79	782	739.5	716.5
1173.35	783	711	704.5
1175.9	785.5	739	712.5
1178.46	795	734	726.5
1181.01	792.5	742	707
1183.56	788	732.5	695.5
1186.11	794	741	709
1188.66	797	733.5	713
1191.21	802.5	726.5	711.5
1193.76	800	729.5	709
1196.31	794	735	707.5
1198.86	794.5	743.5	721.5
1201.41	792	733.5	707.5
1203.95	792.5	749	720
1206.5	789.5	747	710.5
1209.04	793.5	726	698.5
1211.59	806.5	732	720.5
1214.13	806	736.5	703
1216.67	782.5	741	720
1219.21	804.5	737	714
1221.75	810.5	743	716
1224.29	787	739	708
1226.83	791	734.5	720
1229.37	811.5	744	709.5
1231.91	808	734.5	709.5
1234.44	806.5	741	706
1236.98	810	748.5	713
1239.52	811.5	738	704.5
1242.05	801.5	745.5	726
1244.58	805	739.5	707.5
1247.12	797.5	735.5	733.5
1249.65	810	736.5	712.5
1252.18	794	753	721.5
1254.71	800.5	740.5	716
1257.24	807.5	738.5	712.5
1259.77	814.5	734.5	720
1262.3	797.5	737	718.5
1264.82	795.5	743	705
1267.35	806.5	745.5	723
1269.88	816	743	724
1272.4	807.5	732	716
1274.93	814.5	743.5	714.5
1277.45	824.5	744.5	726
1279.97	818	738	727.5
1282.49	805	737	724
1285.01	808.5	757	723.5
1287.53	798.5	739.5	719.5
1290.05	808.5	755	730
1292.57	809	741.5	718.5
1295.09	813	746	727
1297.61	830.5	736	723.5
1300.13	799.5	742	711.5
1302.64	820.5	733.5	720.5
1305.16	820	741.5	727
1307.67	813.5	743.5	726
1310.18	802	746	730.5
1312.7	804.5	725	715
1315.21	805.5	742.5	717
1317.72	812	740	730
1320.23	815.5	753	721
1322.74	816.5	743	737.5
1325.25	795	749.5	731
1327.76	814	743.5	719.5
1330.26	819.5	753.5	729
1332.77	813.5	751.5	739
1335.28	812	754.5	713
1337.78	814.5	748	723.5
1340.28	818	752	731
1342.79	826	753.5	722
1345.29	814	750.5	737.5
1347.79	826.5	744	725.5
1350.29	816	753.5	729.5
1352.79	824.5	756	732
1355.29	825	743.5	737.5
1357.79	826	744.5	713
1360.29	826	754.5	730
1362.79	821.5	757.5	722
1365.28	824.5	757.5	724.5
1367.78	821	743.5	729.5
1370.28	835	754	740.5
1372.77	830.5	751.5	732.5
1375.26	820	748.5	734.5
1377.76	825.5	747	716.5
1380.25	841.5	758.5	733
1382.74	853	746	727
1385.23	815	755	738.5
1387.72	837	768.5	720
1390.21	843	768	743.5
1392.7	830	746.5	745
1395.18	843.5	745	744.5
1397.67	840.5	773.5	739.5
1400.16	827.5	764	741.5
1402.64	827	755	729
1405.13	830.5	765	743
1407.61	830.5	762	749
1410.09	847.5	763.5	742.5
1412.58	849.5	773	741
1415.06	836	757	732.5
1417.54	839.5	756.5	739.5
1420.02	843.5	757	736
1422.5	835.5	755	724.5
1424.97	828.5	757	739
1427.45	832.5	754	739
1429.93	834.5	761.5	733
1432.41	845	760	736.5
1434.88	848.5	750	736
1437.36	839	766	742.5
1439.83	839	761	730
1442.3	838	761	732
1444.77	842.5	764.5	738.5
1447.25	831	758.5	747
1449.72	832	760	735
1452.19	838	771	742
1454.66	842.5	760	748.5
1457.12	845.5	757	745
1459.59	842	765	736.5
1462.06	838.5	769	739.5
1464.53	846.5	767	739
1466.99	834	769	747.5
1469.46	855.5	754.5	745
1471.92	854	767	735.5
1474.38	851.5	760	737
1476.85	846.5	777	739.5
1479.31	850.5	766.5	749
1481.77	844.5	768.5	743
1484.23	856	766	741.5
1486.69	863	763	752
1489.15	855.5	778.5	748.5
1491.61	842	766	754.5
1494.06	860.5	772.5	747.5
1496.52	851	766	750
1498.98	858.5	777	754.5
1501.43	853.5	767.5	749.5
1503.89	860.5	771.5	765
1506.34	867	769.5	754
1508.79	854	775.5	762.5
1511.24	855	776	762
1513.7	875.5	786	757.5
1516.15	858.5	782.5	765.5
1518.6	869.5	788.5	774
1521.05	879.5	767.5	772
1523.49	879	791	768.5
1525.94	870.5	783	778.5
1528.39	881	801.5	763.5
1530.84	876	791.5	768.5
1533.28	871	797	763.5
1535.73	869	793.5	772.5
1538.17	876	788	773.5
1540.61	869	809	769.5
1543.06	879	788.5	764.5
1545.5	879.5	792	781
1547.94	873.5	806.5	766
1550.38	878	796.5	769
1552.82	890	786.5	771
1555.26	874	787	763.5
1557.69	866.5	784	766
1560.13	872.5	794	781
1562.57	894	783.5	758
1565	869.5	795	763.5
1567.44	876.5	791.5	763
1569.87	876	793	761
1572.31	884.5	780	760
1574.74	873	798	752
1577.17	873.5	788	757.5
1579.6	877.5	776	772.5
1582.04	877	779	766
1584.47	870.5	791	746
1586.89	882	780.5	762.5
1589.32	877.5	784.5	764
1591.75	890	785.5	751.5
1594.18	869.5	785	761
1596.6	878	777	767
1599.03	884.5	779	760.5
1601.45	880.5	796.5	759.5
1603.88	865	788.5	761.5
1606.3	886	795.5	769
1608.73	877.5	784.5	764.5
1611.15	883	787	764.5
1613.57	880	784.5	756.5
1615.99	876	783.5	769.5
1618.41	885	785.5	755
1620.83	868.5	799	758.5
1623.25	873	778	773.5
1625.66	897.5	784	768.5
1628.08	876.5	785.5	766.5
1630.5	888.5	781.5	752.5
1632.91	884	783.5	763
1635.33	887.5	799	767.5
1637.74	883.5	788.5	769.5
1640.15	894.5	788	777
1642.57	872	794	764
1644.98	880.5	786	761
1647.39	885.5	800.5	759
1649.8	874	782.5	774.5
1652.21	896	776.5	777.5
1654.62	890	798.5	760
1657.03	889.5	794	754
1659.43	890.5	796	767
1661.84	876	785	774
1664.25	900.5	778.5	775.5
1666.65	879.5	786	774.5
1669.06	892.5	795.5	764
1671.46	884.5	790	761
1673.86	884.5	793.5	770
1676.26	891.5	795	762.5
1678.67	902	790	763.5
1681.07	904	784.5	760.5
1683.47	891.5	786.5	770
1685.87	895.5	791	775
1688.27	879.5	794.5	777.5
1690.66	906.5	785	760.5
1693.06	894.5	801.5	762.5
1695.46	892.5	778.5	759
1697.85	888.5	783.5	773
1700.25	895	809	765.5
1702.64	897	790.5	755.5
1705.04	896	785.5	773
1707.43	898	787	777
1709.82	907	780.5	767
1712.21	895.5	798.5	764.5
1714.6	899	788.5	774
1716.99	896.5	806	764.5
1719.38	905.5	790	769.5
1721.77	903.5	790.5	776
1724.16	903.5	799.5	765
1726.55	902.5	796.5	775
1728.93	889	806.5	773
1731.32	900	796	774.5
1733.7	896	799.5	757
1736.09	915	804.5	771
1738.47	890.5	793	771
1740.86	908	783.5	783.5
1743.24	908.5	791.5	781.5
1745.62	906.5	794.5	771.5
1748	913	790	767.5
1750.38	929	809.5	779.5
1752.76	917	791	771
1755.14	896.5	802.5	784
1757.52	898.5	797.5	788.5
1759.89	907	800.5	768.5
1762.27	918.5	797.5	778.5
1764.65	921	803	780.5
1767.02	913.5	814.5	779
1769.4	907	795	789
1771.77	909	811	788
1774.14	911.5	801.5	774
1776.51	921.5	807	768.5
1778.89	915	798.5	778
1781.26	905	814.5	794.5
1783.63	912	801	775.5
1786	915	796.5	775
1788.37	917	806.5	784
1790.73	908.5	796.5	778
1793.1	912.5	820	771
1795.47	913	812.5	778
1797.83	914.5	814.5	783.5
1800.2	914	799	780.5

## Sheet: Fig. 3e
Rman shift (cm-1)	Intensity (a.u.)	Intensity (a.u.)	Intensity (a.u.)			Fig. 3d Time-dependent Raman spectra at -0.7 V
	60 s	120 s	180 s
799.727	651.5	850	1006.5
802.399	658.5	847	1010.5
805.069	663.5	858.5	1013
807.739	660.5	854	993
810.407	656.5	849.5	1005.5
813.075	655	858	1012
815.742	668.5	842.5	999
818.408	670.5	861.5	1019.5
821.074	666	855.5	1006.5
823.738	648.5	844.5	1000
826.402	652	859.5	1006
829.064	658	855	994.5
831.726	658.5	852.5	1000.5
834.388	658	856.5	1015.5
837.048	648.5	848.5	1007.5
839.707	658.5	866	1013
842.366	647	855	1017.5
845.024	660	869	994
847.681	663.5	857	1018.5
850.337	652.5	861.5	1013.5
852.992	657.5	848.5	1013
855.646	656	866	1015.5
858.3	658	857.5	1010.5
860.953	656	859.5	1009
863.605	652	862	1002
866.256	663	863	1005.5
868.906	670	861	1019
871.556	658.5	862.5	1013.5
874.204	655.5	866	1020
876.852	657	860	998
879.499	650.5	860.5	1012.5
882.145	663.5	868	1004
884.79	661	866.5	1016
887.435	654	855.5	1012
890.078	654.5	859	1020.5
892.721	658	853.5	1020.5
895.363	651	859.5	1014
898.004	661	876.5	1022
900.645	660.5	864	1022.5
903.284	660.5	862.5	1021.5
905.923	657	843.5	1024.5
908.561	661.5	849	1028
911.198	668.5	874	1017
913.834	659.5	863.5	1019
916.469	656	869.5	1018
919.104	650	869.5	1014.5
921.738	655	857.5	1016.5
924.37	654	853	1019.5
927.002	660.5	859	1024.5
929.634	659	860.5	1012.5
932.264	661	859	1018
934.894	659.5	867	1034
937.523	661	864.5	1015
940.15	661	852	1026.5
942.778	660.5	854	1027.5
945.404	655	864.5	1017.5
948.029	671	863.5	1025.5
950.654	656.5	868	1023.5
953.278	658	869	1023
955.901	657.5	877.5	1041.5
958.523	650.5	886.5	1031.5
961.145	664.5	875	1021.5
963.765	654.5	875	1022
966.385	667	869.5	1040
969.004	661.5	878	1039.5
971.622	668.5	871	1040
974.239	660.5	881.5	1038.5
976.856	666	883	1048
979.471	662.5	878.5	1045
982.086	661.5	874	1024
984.7	665	880	1032
987.313	668.5	874.5	1022.5
989.926	664.5	874	1022.5
992.537	663.5	876	1046
995.148	664.5	879.5	1042.5
997.758	669.5	872	1025
1000.37	664.5	872.5	1038
1002.98	675.5	870.5	1045.5
1005.58	666.5	884.5	1037.5
1008.19	672	885	1046.5
1010.8	669	871.5	1042
1013.4	673.5	885	1050
1016.01	662.5	886.5	1044
1018.61	658	874	1054.5
1021.21	671.5	869.5	1063
1023.81	662.5	873.5	1049.5
1026.41	676	888	1055.5
1029.01	668	883.5	1027.5
1031.61	667.5	881	1024
1034.21	672.5	888.5	1040
1036.81	665	896	1046
1039.41	662	870	1048
1042	662	874.5	1062.5
1044.6	659.5	890	1052
1047.19	666	880.5	1048.5
1049.79	665.5	900	1069
1052.38	669.5	881.5	1039.5
1054.97	673	867.5	1040.5
1057.56	658	880	1058.5
1060.15	676	884	1049
1062.74	678.5	881.5	1068.5
1065.33	664.5	889	1049.5
1067.92	670.5	895	1059.5
1070.51	665	882	1061.5
1073.1	658	885.5	1043
1075.68	669	893	1055
1078.27	667.5	895.5	1054.5
1080.85	669	892	1041.5
1083.43	678.5	890	1052
1086.02	666.5	911	1048
1088.6	673	901	1061.5
1091.18	670.5	894	1058
1093.76	675	886	1042
1096.34	680.5	918	1070.5
1098.92	671.5	900	1051.5
1101.49	657	902.5	1046
1104.07	669.5	890	1075.5
1106.65	668.5	896.5	1061.5
1109.22	671.5	914	1059
1111.8	662.5	907	1075
1114.37	667	901.5	1068.5
1116.94	679	904	1076.5
1119.52	666	908	1057
1122.09	677	923	1069.5
1124.66	669	905.5	1103.5
1127.23	680.5	894.5	1072
1129.8	674.5	913.5	1057.5
1132.36	689	907	1085
1134.93	673.5	904.5	1073.5
1137.5	680	919.5	1084
1140.06	670	916.5	1092
1142.63	676	928	1105.5
1145.19	680.5	921.5	1078.5
1147.76	681.5	933	1072.5
1150.32	669.5	932	1082.5
1152.88	677	921.5	1108.5
1155.44	667.5	950	1093
1158	690	929.5	1071
1160.56	672	913	1120.5
1163.12	687.5	924	1118.5
1165.68	676.5	924.5	1094
1168.24	680.5	923	1107.5
1170.79	674.5	942	1109
1173.35	674	958.5	1098.5
1175.9	676.5	923	1092
1178.46	683.5	929.5	1104.5
1181.01	679	932	1085.5
1183.56	670	928	1094.5
1186.11	674	928.5	1100
1188.66	669.5	910	1103.5
1191.21	680.5	926	1100.5
1193.76	681.5	928.5	1106.5
1196.31	689	931.5	1082.5
1198.86	687	924.5	1082
1201.41	677	913	1093.5
1203.95	679.5	927	1103
1206.5	676.5	919.5	1107
1209.04	684	924	1100
1211.59	676	938	1087.5
1214.13	687	936.5	1114.5
1216.67	672	925.5	1098
1219.21	681	918.5	1091.5
1221.75	676	922	1102.5
1224.29	671.5	927.5	1113.5
1226.83	675	943	1107.5
1229.37	684.5	929	1090
1231.91	673	917	1116
1234.44	673	930.5	1110
1236.98	684	919.5	1104
1239.52	684	929.5	1120
1242.05	683	950.5	1099
1244.58	681	908	1102.5
1247.12	684.5	939.5	1104
1249.65	677	939.5	1101.5
1252.18	680.5	933	1109
1254.71	687.5	951.5	1099.5
1257.24	692	946	1132
1259.77	676	925.5	1109
1262.3	681	936.5	1120
1264.82	683	936.5	1111
1267.35	679	939	1117
1269.88	678.5	958	1120.5
1272.4	685	919.5	1138
1274.93	679	937.5	1121
1277.45	689.5	952	1122
1279.97	686	957.5	1131.5
1282.49	680.5	945	1123
1285.01	680.5	962	1117.5
1287.53	680.5	950	1123.5
1290.05	672	958	1139
1292.57	688.5	948	1144
1295.09	677.5	945	1121.5
1297.61	687.5	956	1121.5
1300.13	687.5	939.5	1114
1302.64	689.5	950.5	1122.5
1305.16	688.5	943	1137.5
1307.67	693	933.5	1119.5
1310.18	687	945.5	1129.5
1312.7	687	938.5	1133.5
1315.21	687.5	947.5	1153
1317.72	680.5	948.5	1138
1320.23	687.5	952	1128
1322.74	682	964.5	1138
1325.25	683.5	939.5	1131.5
1327.76	692	959	1140
1330.26	681.5	940	1133.5
1332.77	687	968	1128.5
1335.28	685	953	1118.5
1337.78	680	933	1141.5
1340.28	697	946	1143
1342.79	681	970.5	1124.5
1345.29	688	966.5	1137.5
1347.79	690	956	1150
1350.29	691	960	1158.5
1352.79	690	966.5	1127.5
1355.29	703.5	955	1150.5
1357.79	700	957	1127.5
1360.29	689	947.5	1130.5
1362.79	697	969	1152.5
1365.28	698.5	965	1142.5
1367.78	696	952	1138.5
1370.28	688.5	975.5	1156.5
1372.77	694	963	1144
1375.26	693.5	961	1158.5
1377.76	701	975	1149.5
1380.25	699.5	965.5	1132
1382.74	692	982	1152
1385.23	684.5	983	1163
1387.72	694	983	1169.5
1390.21	690.5	988	1169
1392.7	698	970	1181
1395.18	689.5	977	1183
1397.67	699.5	990.5	1168.5
1400.16	696.5	967	1172
1402.64	698	965	1177
1405.13	692.5	984	1175.5
1407.61	701	971.5	1164
1410.09	695	979.5	1173.5
1412.58	690	987	1160
1415.06	688.5	989.5	1194
1417.54	692.5	972	1173.5
1420.02	700	981.5	1175
1422.5	688.5	992	1167.5
1424.97	691	992	1159
1427.45	709	994	1164
1429.93	701.5	986	1203.5
1432.41	700	980	1180.5
1434.88	697.5	978	1167.5
1437.36	707.5	972.5	1173
1439.83	700.5	989.5	1183
1442.3	695	977	1192
1444.77	692	993	1179
1447.25	690.5	992	1194.5
1449.72	697.5	992	1197
1452.19	695.5	981.5	1182.5
1454.66	696.5	997.5	1196.5
1457.12	697.5	985.5	1186.5
1459.59	702.5	974	1189
1462.06	695	986	1189.5
1464.53	707	990	1195
1466.99	702.5	1007	1186.5
1469.46	703.5	996.5	1206
1471.92	701.5	985	1200
1474.38	709.5	989.5	1187.5
1476.85	708.5	1004.5	1171.5
1479.31	701.5	995	1196
1481.77	708	1001.5	1219.5
1484.23	706.5	1003.5	1208.5
1486.69	709	1010.5	1197.5
1489.15	692.5	1013.5	1214.5
1491.61	694.5	1015.5	1210.5
1494.06	699.5	1003.5	1187
1496.52	703	1018	1191.5
1498.98	705	1007.5	1218.5
1501.43	705	1005	1213.5
1503.89	719.5	1029.5	1209
1506.34	707	1025	1224
1508.79	706.5	1038.5	1231.5
1511.24	702.5	1028.5	1229.5
1513.7	717	1030.5	1224
1516.15	701.5	1033.5	1236
1518.6	714.5	1049	1250
1521.05	721	1045	1235
1523.49	729	1053.5	1260.5
1525.94	709	1057.5	1250.5
1528.39	717	1049	1259.5
1530.84	718.5	1058.5	1257
1533.28	715	1069	1262.5
1535.73	708.5	1072	1258.5
1538.17	721.5	1058.5	1253
1540.61	706	1060	1260.5
1543.06	722.5	1056.5	1251.5
1545.5	718	1046.5	1262
1547.94	716.5	1051.5	1242.5
1550.38	720.5	1025.5	1250
1552.82	720.5	1039.5	1252.5
1555.26	715	1041.5	1238.5
1557.69	713	1060	1265.5
1560.13	722.5	1047.5	1233.5
1562.57	708.5	1046.5	1244
1565	715	1033	1231
1567.44	718	1038	1246
1569.87	707	1029	1235.5
1572.31	713.5	1038.5	1248.5
1574.74	715	1020	1255.5
1577.17	714.5	1028.5	1220.5
1579.6	724.5	1034	1253
1582.04	718.5	1039.5	1236
1584.47	726	1036.5	1230
1586.89	704	1028.5	1226.5
1589.32	712	1024.5	1236.5
1591.75	712	1032	1240
1594.18	718.5	1032	1241.5
1596.6	718	1038	1231.5
1599.03	710.5	1038.5	1232
1601.45	717.5	1040.5	1234.5
1603.88	723.5	1041	1259.5
1606.3	706	1019	1242.5
1608.73	732	1041.5	1228
1611.15	721	1040	1261
1613.57	721.5	1048	1252
1615.99	707	1022.5	1228.5
1618.41	716	1016	1230.5
1620.83	710	1026.5	1253
1623.25	722.5	1030	1233
1625.66	723	1036.5	1247.5
1628.08	714.5	1034.5	1246
1630.5	723	1034	1228.5
1632.91	724	1049	1256.5
1635.33	720.5	1038.5	1242
1637.74	719.5	1048	1249
1640.15	725	1014	1240.5
1642.57	715	1033	1238
1644.98	722	1046	1255
1647.39	716.5	1037	1251.5
1649.8	713	1040.5	1244.5
1652.21	717.5	1031.5	1258.5
1654.62	720	1023.5	1256
1657.03	725.5	1026	1252.5
1659.43	723	1020.5	1252.5
1661.84	725	1044.5	1242.5
1664.25	717.5	1037.5	1236
1666.65	741	1062.5	1257
1669.06	719	1060.5	1261.5
1671.46	717	1052	1263
1673.86	724	1045.5	1258.5
1676.26	720.5	1055	1275
1678.67	711.5	1046	1271
1681.07	724.5	1044	1255.5
1683.47	718	1056	1263.5
1685.87	721.5	1033.5	1279
1688.27	725	1045	1264
1690.66	728.5	1042	1269
1693.06	728.5	1044	1254
1695.46	723	1042.5	1247.5
1697.85	728	1052	1265.5
1700.25	723.5	1056.5	1240
1702.64	729.5	1042.5	1292.5
1705.04	721	1036	1283
1707.43	718	1052.5	1286
1709.82	721	1050.5	1266
1712.21	717.5	1050	1269.5
1714.6	729	1057.5	1284
1716.99	716	1044	1254
1719.38	722.5	1058.5	1284
1721.77	719.5	1063.5	1293.5
1724.16	727	1055.5	1265.5
1726.55	728.5	1057.5	1259.5
1728.93	729	1062	1277.5
1731.32	724.5	1039.5	1272
1733.7	718	1066.5	1275.5
1736.09	725	1061	1271
1738.47	732	1049.5	1285
1740.86	723	1040.5	1274.5
1743.24	729	1066	1285.5
1745.62	722.5	1037.5	1283.5
1748	721	1056.5	1290.5
1750.38	721	1069	1297
1752.76	720.5	1060.5	1292
1755.14	723.5	1074	1279
1757.52	719	1051	1257
1759.89	732.5	1066.5	1291
1762.27	720.5	1074	1283.5
1764.65	724	1070.5	1299
1767.02	739	1052.5	1313
1769.4	728	1073.5	1285.5
1771.77	724	1075	1295
1774.14	727	1062.5	1301.5
1776.51	735.5	1070	1295
1778.89	733	1051.5	1287.5
1781.26	736.5	1081.5	1318
1783.63	721.5	1063	1302.5
1786	738	1073.5	1296.5
1788.37	735	1060.5	1304
1790.73	729.5	1051.5	1310.5
1793.1	735.5	1097	1289.5
1795.47	727	1088	1300.5
1797.83	722.5	1081	1324.5
1800.2	729.5	1081.5	1334.5

## Sheet: Fig. 3f
BiCuSeO		Cu2Se		Bi2O3		CuSe-BiO				Fig. 3f Single oxidative LSV scans in N2-saturated 0.1 M NaOH solution for BiCuSeO, Cu2Se, Bi2O3 Ns and CuSe-BiO.
Potential (V)	Current (A )	Potential (V)	Current (A )	Potential (V)	Current (A )	Potential (V)	Current (A )
0	-0.000926	0	-0.000956643	0	-0.000188	0	-0.000119
0.001	-0.000902	0.001	-0.000941389	0.001	-0.000187	0.001	-0.000118
0.002	-0.000879	0.002	-0.000926246	0.002	-0.000184	0.002	-0.000116
0.003	-0.000857	0.003	-0.000911213	0.003	-0.000183	0.003	-0.000114
0.004	-0.000836	0.004	-0.000896291	0.004	-0.000182	0.004	-0.000112
0.005	-0.000817	0.005	-0.000881479	0.005	-0.000181	0.005	-0.000111
0.006	-0.000798	0.006	-0.000866778	0.006	-0.000179	0.006	-0.000109
0.007	-0.000782	0.007	-0.000852188	0.007	-0.00018	0.007	-0.000107
0.008	-0.000763	0.008	-0.000837708	0.008	-0.000178	0.008	-0.000106
0.009	-0.000747	0.009	-0.000823338	0.009	-0.000177	0.009	-0.000104
0.01	-0.000731	0.01	-0.000809079	0.01	-0.000177	0.01	-0.000103
0.011	-0.000716	0.011	-0.000794931	0.011	-0.000175	0.011	-0.000101
0.012	-0.0007	0.012	-0.000780893	0.012	-0.000174	0.012	-9.95e-05
0.013	-0.000685	0.013	-0.000766966	0.013	-0.000174	0.013	-9.82e-05
0.014	-0.000672	0.014	-0.00075315	0.014	-0.000173	0.014	-9.66e-05
0.015	-0.000657	0.015	-0.000739444	0.015	-0.000172	0.015	-9.49e-05
0.016	-0.000644	0.016	-0.000725848	0.016	-0.000171	0.016	-9.35e-05
0.017	-0.00063	0.017	-0.000712363	0.017	-0.00017	0.017	-9.21e-05
0.018	-0.000619	0.018	-0.000698989	0.018	-0.00017	0.018	-9.04e-05
0.019	-0.000605	0.019	-0.000685725	0.019	-0.000169	0.019	-8.9e-05
0.02	-0.000593	0.02	-0.000672572	0.02	-0.00017	0.02	-8.77e-05
0.021	-0.00058	0.021	-0.000659529	0.021	-0.000169	0.021	-8.62e-05
0.022	-0.00057	0.022	-0.000646597	0.022	-0.000168	0.022	-8.47e-05
0.023	-0.00056	0.023	-0.000633775	0.023	-0.000167	0.023	-8.34e-05
0.024	-0.00055	0.024	-0.000621064	0.024	-0.000167	0.024	-8.21e-05
0.025	-0.000539	0.025	-0.000608463	0.025	-0.000167	0.025	-8.06e-05
0.026	-0.000531	0.026	-0.000595973	0.026	-0.000167	0.026	-7.93e-05
0.027	-0.000519	0.027	-0.000583594	0.027	-0.000164	0.027	-7.81e-05
0.028	-0.000511	0.028	-0.000571325	0.028	-0.000165	0.028	-7.67e-05
0.029	-0.000503	0.029	-0.000559167	0.029	-0.000165	0.029	-7.53e-05
0.03	-0.000494	0.03	-0.000547119	0.03	-0.000165	0.03	-7.41e-05
0.031	-0.000486	0.031	-0.000535182	0.031	-0.000163	0.031	-7.3e-05
0.032	-0.000479	0.032	-0.000523355	0.032	-0.000163	0.032	-7.16e-05
0.033	-0.000472	0.033	-0.000511639	0.033	-0.000162	0.033	-7.03e-05
0.034	-0.000463	0.034	-0.000500034	0.034	-0.000162	0.034	-6.94e-05
0.035	-0.000456	0.035	-0.000488539	0.035	-0.000162	0.035	-6.81e-05
0.036	-0.000448	0.036	-0.000477154	0.036	-0.000162	0.036	-6.68e-05
0.037	-0.000442	0.037	-0.00046588	0.037	-0.000161	0.037	-6.57e-05
0.038	-0.000435	0.038	-0.000455426	0.038	-0.000161	0.038	-6.47e-05
0.039	-0.000428	0.039	-0.000442049	0.039	-0.00016	0.039	-6.34e-05
0.04	-0.000421	0.04	-0.000432636	0.04	-0.00016	0.04	-6.22e-05
0.041	-0.000414	0.041	-0.000423587	0.041	-0.000159	0.041	-6.14e-05
0.042	-0.000408	0.042	-0.000413198	0.042	-0.00016	0.042	-6.03e-05
0.043	-0.000402	0.043	-0.00040019	0.043	-0.000158	0.043	-5.91e-05
0.044	-0.000397	0.044	-0.000390863	0.044	-0.000159	0.044	-5.81e-05
0.045	-0.000391	0.045	-0.000381573	0.045	-0.000159	0.045	-5.72e-05
0.046	-0.000385	0.046	-0.000369553	0.046	-0.000158	0.046	-5.6e-05
0.047	-0.000379	0.047	-0.000357323	0.047	-0.000158	0.047	-5.5e-05
0.048	-0.000374	0.048	-0.000349176	0.048	-0.000157	0.048	-5.42e-05
0.049	-0.000369	0.049	-0.000336745	0.049	-0.000157	0.049	-5.31e-05
0.05	-0.000363	0.05	-0.000327617	0.05	-0.000158	0.05	-5.21e-05
0.051	-0.000359	0.051	-0.000317804	0.051	-0.000157	0.051	-5.13e-05
0.052	-0.000353	0.052	-0.000307192	0.052	-0.000157	0.052	-5.05e-05
0.053	-0.000346	0.053	-0.000296693	0.053	-0.000155	0.053	-4.94e-05
0.054	-0.000342	0.054	-0.000287571	0.054	-0.000156	0.054	-4.85e-05
0.055	-0.000338	0.055	-0.000278568	0.055	-0.000155	0.055	-4.78e-05
0.056	-0.000332	0.056	-0.000268198	0.056	-0.000155	0.056	-4.68e-05
0.057	-0.000327	0.057	-0.000257563	0.057	-0.000155	0.057	-4.58e-05
0.058	-0.000323	0.058	-0.000248285	0.058	-0.000155	0.058	-4.52e-05
0.059	-0.000318	0.059	-0.000240071	0.059	-0.000154	0.059	-4.45e-05
0.06	-0.000314	0.06	-0.000232403	0.06	-0.000154	0.06	-4.35e-05
0.061	-0.00031	0.061	-0.000224882	0.061	-0.000154	0.061	-4.27e-05
0.062	-0.000306	0.062	-0.000217455	0.062	-0.000154	0.062	-4.2e-05
0.063	-0.000302	0.063	-0.000210371	0.063	-0.000153	0.063	-4.12e-05
0.064	-0.000298	0.064	-0.000203459	0.064	-0.000153	0.064	-4.03e-05
0.065	-0.000294	0.065	-0.000196744	0.065	-0.000152	0.065	-3.97e-05
0.066	-0.00029	0.066	-0.000190164	0.066	-0.000151	0.066	-3.9e-05
0.067	-0.000286	0.067	-0.00018376	0.067	-0.000151	0.067	-3.81e-05
0.068	-0.000283	0.068	-0.000177504	0.068	-0.000152	0.068	-3.74e-05
0.069	-0.000279	0.069	-0.000171515	0.069	-0.000152	0.069	-3.69e-05
0.07	-0.000276	0.07	-0.000165785	0.07	-0.000152	0.07	-3.61e-05
0.071	-0.000274	0.071	-0.000160241	0.071	-0.000152	0.071	-3.52e-05
0.072	-0.000269	0.072	-0.00015492	0.072	-0.00015	0.072	-3.47e-05
0.073	-0.000267	0.073	-0.000149826	0.073	-0.00015	0.073	-3.42e-05
0.074	-0.000265	0.074	-0.000144871	0.074	-0.00015	0.074	-3.33e-05
0.075	-0.000261	0.075	-0.000140155	0.075	-0.000151	0.075	-3.27e-05
0.076	-0.000258	0.076	-0.000134596	0.076	-0.00015	0.076	-3.22e-05
0.077	-0.000256	0.077	-0.000129201	0.077	-0.00015	0.077	-3.15e-05
0.078	-0.000252	0.078	-0.000123275	0.078	-0.000149	0.078	-3.07e-05
0.079	-0.000249	0.079	-0.000119259	0.079	-0.000149	0.079	-3.03e-05
0.08	-0.000246	0.08	-0.000113906	0.08	-0.000147	0.08	-2.98e-05
0.081	-0.000244	0.081	-0.000109878	0.081	-0.000148	0.081	-2.9e-05
0.082	-0.000241	0.082	-0.000106117	0.082	-0.000147	0.082	-2.84e-05
0.083	-0.000239	0.083	-0.000102373	0.083	-0.000148	0.083	-2.81e-05
0.084	-0.000237	0.084	-9.88273e-05	0.084	-0.000148	0.084	-2.75e-05
0.085	-0.000234	0.085	-9.53461e-05	0.085	-0.000147	0.085	-2.67e-05
0.086	-0.000233	0.086	-9.20142e-05	0.086	-0.000146	0.086	-2.63e-05
0.087	-0.000231	0.087	-8.87967e-05	0.087	-0.000147	0.087	-2.59e-05
0.088	-0.000229	0.088	-8.56945e-05	0.088	-0.000146	0.088	-2.52e-05
0.089	-0.000226	0.089	-8.26881e-05	0.089	-0.000147	0.089	-2.47e-05
0.09	-0.000224	0.09	-7.97355e-05	0.09	-0.000146	0.09	-2.43e-05
0.091	-0.000222	0.091	-7.68847e-05	0.091	-0.000145	0.091	-2.38e-05
0.092	-0.000219	0.092	-7.41666e-05	0.092	-0.000145	0.092	-2.31e-05
0.093	-0.000217	0.093	-7.12984e-05	0.093	-0.000144	0.093	-2.27e-05
0.094	-0.000216	0.094	-6.8806e-05	0.094	-0.000145	0.094	-2.24e-05
0.095	-0.000213	0.095	-6.6462e-05	0.095	-0.000144	0.095	-2.18e-05
0.096	-0.000212	0.096	-6.414e-05	0.096	-0.000145	0.096	-2.13e-05
0.097	-0.00021	0.097	-6.16579e-05	0.097	-0.000144	0.097	-2.1e-05
0.098	-0.000208	0.098	-5.95589e-05	0.098	-0.000144	0.098	-2.06e-05
0.099	-0.000207	0.099	-5.74417e-05	0.099	-0.000143	0.099	-1.99e-05
0.1	-0.000205	0.1	-5.5429e-05	0.1	-0.000143	0.1	-1.96e-05
0.101	-0.000203	0.101	-5.34496e-05	0.101	-0.000142	0.101	-1.93e-05
0.102	-0.000202	0.102	-5.15372e-05	0.102	-0.000143	0.102	-1.87e-05
0.103	-0.0002	0.103	-4.9677e-05	0.103	-0.000143	0.103	-1.82e-05
0.104	-0.000197	0.104	-4.78603e-05	0.104	-0.000141	0.104	-1.8e-05
0.105	-0.000196	0.105	-4.61487e-05	0.105	-0.000141	0.105	-1.76e-05
0.106	-0.000195	0.106	-4.43449e-05	0.106	-0.00014	0.106	-1.7e-05
0.107	-0.000192	0.107	-4.21896e-05	0.107	-0.000141	0.107	-1.67e-05
0.108	-0.000192	0.108	-4.07373e-05	0.108	-0.000141	0.108	-1.64e-05
0.109	-0.00019	0.109	-3.87646e-05	0.109	-0.000141	0.109	-1.58e-05
0.11	-0.00019	0.11	-3.7446e-05	0.11	-0.000139	0.11	-1.55e-05
0.111	-0.000187	0.111	-3.56221e-05	0.111	-0.00014	0.111	-1.53e-05
0.112	-0.000187	0.112	-3.42756e-05	0.112	-0.000139	0.112	-1.48e-05
0.113	-0.000185	0.113	-3.27259e-05	0.113	-0.000139	0.113	-1.43e-05
0.114	-0.000184	0.114	-3.16213e-05	0.114	-0.000138	0.114	-1.41e-05
0.115	-0.000183	0.115	-3.04261e-05	0.115	-0.000139	0.115	-1.38e-05
0.116	-0.000182	0.116	-2.89832e-05	0.116	-0.000139	0.116	-1.33e-05
0.117	-0.000179	0.117	-2.78542e-05	0.117	-0.000137	0.117	-1.3e-05
0.118	-0.000179	0.118	-2.68051e-05	0.118	-0.000138	0.118	-1.29e-05
0.119	-0.000178	0.119	-2.59256e-05	0.119	-0.000137	0.119	-1.25e-05
0.12	-0.000176	0.12	-2.50256e-05	0.12	-0.000137	0.12	-1.2e-05
0.121	-0.000175	0.121	-2.41226e-05	0.121	-0.000137	0.121	-1.18e-05
0.122	-0.000174	0.122	-2.32543e-05	0.122	-0.000137	0.122	-1.16e-05
0.123	-0.000172	0.123	-2.24098e-05	0.123	-0.000136	0.123	-1.11e-05
0.124	-0.000172	0.124	-2.16296e-05	0.124	-0.000135	0.124	-1.08e-05
0.125	-0.000171	0.125	-2.08654e-05	0.125	-0.000135	0.125	-1.07e-05
0.126	-0.00017	0.126	-2.0159e-05	0.126	-0.000135	0.126	-1.03e-05
0.127	-0.000169	0.127	-1.94504e-05	0.127	-0.000135	0.127	-9.75e-06
0.128	-0.000169	0.128	-1.86859e-05	0.128	-0.000135	0.128	-9.57e-06
0.129	-0.000167	0.129	-1.80664e-05	0.129	-0.000134	0.129	-9.4e-06
0.13	-0.000165	0.13	-1.72696e-05	0.13	-0.000133	0.13	-8.93e-06
0.131	-0.000164	0.131	-1.67909e-05	0.131	-0.000133	0.131	-8.64e-06
0.132	-0.000164	0.132	-1.62593e-05	0.132	-0.000133	0.132	-8.52e-06
0.133	-0.000162	0.133	-1.57071e-05	0.133	-0.000132	0.133	-8.16e-06
0.134	-0.000162	0.134	-1.54395e-05	0.134	-0.000133	0.134	-7.72e-06
0.135	-0.000161	0.135	-1.51065e-05	0.135	-0.000132	0.135	-7.58e-06
0.136	-0.000159	0.136	-1.47657e-05	0.136	-0.000131	0.136	-7.38e-06
0.137	-0.000159	0.137	-1.44499e-05	0.137	-0.000131	0.137	-6.93e-06
0.138	-0.000159	0.138	-1.41885e-05	0.138	-0.000131	0.138	-6.6e-06
0.139	-0.000157	0.139	-1.39592e-05	0.139	-0.00013	0.139	-6.52e-06
0.14	-0.000157	0.14	-1.37447e-05	0.14	-0.000132	0.14	-6.21e-06
0.141	-0.000156	0.141	-1.35917e-05	0.141	-0.00013	0.141	-5.77e-06
0.142	-0.000154	0.142	-1.34584e-05	0.142	-0.00013	0.142	-5.63e-06
0.143	-0.000153	0.143	-1.33419e-05	0.143	-0.000129	0.143	-5.5e-06
0.144	-0.000153	0.144	-1.32708e-05	0.144	-0.000129	0.144	-5.04e-06
0.145	-0.000152	0.145	-1.32306e-05	0.145	-0.000129	0.145	-4.7e-06
0.146	-0.000151	0.146	-1.32141e-05	0.146	-0.000129	0.146	-4.66e-06
0.147	-0.00015	0.147	-1.32446e-05	0.147	-0.000129	0.147	-4.36e-06
0.148	-0.00015	0.148	-1.32676e-05	0.148	-0.000128	0.148	-3.95e-06
0.149	-0.000149	0.149	-1.33168e-05	0.149	-0.000128	0.149	-3.79e-06
0.15	-0.000148	0.15	-1.33701e-05	0.15	-0.000128	0.15	-3.71e-06
0.151	-0.000148	0.151	-1.33062e-05	0.151	-0.000127	0.151	-3.21e-06
0.152	-0.000147	0.152	-1.33477e-05	0.152	-0.000127	0.152	-2.86e-06
0.153	-0.000146	0.153	-1.36081e-05	0.153	-0.000127	0.153	-2.83e-06
0.154	-0.000146	0.154	-1.35761e-05	0.154	-0.000127	0.154	-2.59e-06
0.155	-0.000144	0.155	-1.3822e-05	0.155	-0.000125	0.155	-2.18e-06
0.156	-0.000143	0.156	-1.39879e-05	0.156	-0.000125	0.156	-2.05e-06
0.157	-0.000143	0.157	-1.41294e-05	0.157	-0.000124	0.157	-1.98e-06
0.158	-0.000142	0.158	-1.428e-05	0.158	-0.000125	0.158	-1.59e-06
0.159	-0.000141	0.159	-1.44787e-05	0.159	-0.000124	0.159	-1.28e-06
0.16	-0.00014	0.16	-1.46703e-05	0.16	-0.000125	0.16	-1.26e-06
0.161	-0.00014	0.161	-1.48278e-05	0.161	-0.000123	0.161	-1.04e-06
0.162	-0.000139	0.162	-1.49729e-05	0.162	-0.000123	0.162	-6.46e-07
0.163	-0.000139	0.163	-1.49386e-05	0.163	-0.000122	0.163	-5.31e-07
0.164	-0.000138	0.164	-1.51703e-05	0.164	-0.000123	0.164	-4.73e-07
0.165	-0.000137	0.165	-1.53404e-05	0.165	-0.000122	0.165	-1.05e-07
0.166	-0.000137	0.166	-1.54897e-05	0.166	-0.000123	0.166	1.63e-07
0.167	-0.000137	0.167	-1.55727e-05	0.167	-0.000122	0.167	1.92e-07
0.168	-0.000134	0.168	-1.59086e-05	0.168	-0.000121	0.168	4.15e-07
0.169	-0.000134	0.169	-1.60609e-05	0.169	-0.00012	0.169	8.03e-07
0.17	-0.000134	0.17	-1.62461e-05	0.17	-0.000121	0.17	9.24e-07
0.171	-0.000133	0.171	-1.64492e-05	0.171	-0.00012	0.171	9.88e-07
0.172	-0.000133	0.172	-1.68307e-05	0.172	-0.00012	0.172	1.33e-06
0.173	-0.000132	0.173	-1.67661e-05	0.173	-0.00012	0.173	1.58e-06
0.174	-0.000132	0.174	-1.69387e-05	0.174	-0.00012	0.174	1.57e-06
0.175	-0.000131	0.175	-1.71517e-05	0.175	-0.000118	0.175	1.79e-06
0.176	-0.000131	0.176	-1.71834e-05	0.176	-0.000118	0.176	2.16e-06
0.177	-0.00013	0.177	-1.73802e-05	0.177	-0.000118	0.177	2.24e-06
0.178	-0.000129	0.178	-1.75929e-05	0.178	-0.000118	0.178	2.31e-06
0.179	-0.000129	0.179	-1.7772e-05	0.179	-0.000118	0.179	2.66e-06
0.18	-0.000128	0.18	-1.77963e-05	0.18	-0.000117	0.18	2.87e-06
0.181	-0.000126	0.181	-1.7976e-05	0.181	-0.000114	0.181	2.86e-06
0.182	-0.000125	0.182	-1.79193e-05	0.182	-0.000115	0.182	3.07e-06
0.183	-0.000125	0.183	-1.81644e-05	0.183	-0.000114	0.183	3.43e-06
0.184	-0.000124	0.184	-1.8257e-05	0.184	-0.000114	0.184	3.48e-06
0.185	-0.000124	0.185	-1.83592e-05	0.185	-0.000114	0.185	3.51e-06
0.186	-0.000124	0.186	-1.83719e-05	0.186	-0.000115	0.186	3.85e-06
0.187	-0.000123	0.187	-1.83442e-05	0.187	-0.000113	0.187	4.04e-06
0.188	-0.000122	0.188	-1.84542e-05	0.188	-0.000113	0.188	4e-06
0.189	-0.000122	0.189	-1.8562e-05	0.189	-0.000112	0.189	4.21e-06
0.19	-0.000122	0.19	-1.85581e-05	0.19	-0.000112	0.19	4.55e-06
0.191	-0.00012	0.191	-1.84497e-05	0.191	-0.000112	0.191	4.59e-06
0.192	-0.000121	0.192	-1.85975e-05	0.192	-0.000112	0.192	4.58e-06
0.193	-0.00012	0.193	-1.87296e-05	0.193	-0.000111	0.193	4.89e-06
0.194	-0.000119	0.194	-1.86687e-05	0.194	-0.000111	0.194	5.12e-06
0.195	-0.000119	0.195	-1.86559e-05	0.195	-0.00011	0.195	5.07e-06
0.196	-0.000119	0.196	-1.86641e-05	0.196	-0.00011	0.196	5.25e-06
0.197	-0.000118	0.197	-1.86523e-05	0.197	-0.000109	0.197	5.61e-06
0.198	-0.000118	0.198	-1.86169e-05	0.198	-0.00011	0.198	5.65e-06
0.199	-0.000117	0.199	-1.85953e-05	0.199	-0.000109	0.199	5.65e-06
0.2	-0.000117	0.2	-1.85386e-05	0.2	-0.000109	0.2	5.96e-06
0.201	-0.000115	0.201	-1.84928e-05	0.201	-0.000108	0.201	6.16e-06
0.202	-0.000116	0.202	-1.84298e-05	0.202	-0.000109	0.202	6.15e-06
0.203	-0.000115	0.203	-1.8343e-05	0.203	-0.000108	0.203	6.3e-06
0.204	-0.000115	0.204	-1.82515e-05	0.204	-0.000109	0.204	6.61e-06
0.205	-0.000115	0.205	-1.83294e-05	0.205	-0.000108	0.205	6.67e-06
0.206	-0.000114	0.206	-1.82308e-05	0.206	-0.000107	0.206	6.65e-06
0.207	-0.000113	0.207	-1.81942e-05	0.207	-0.000105	0.207	6.93e-06
0.208	-0.000113	0.208	-1.82288e-05	0.208	-0.000106	0.208	7.17e-06
0.209	-0.000112	0.209	-1.80529e-05	0.209	-0.000106	0.209	7.12e-06
0.21	-0.000112	0.21	-1.79151e-05	0.21	-0.000106	0.21	7.24e-06
0.211	-0.000111	0.211	-1.781e-05	0.211	-0.000105	0.211	7.59e-06
0.212	-0.000111	0.212	-1.76545e-05	0.212	-0.000105	0.212	7.65e-06
0.213	-0.00011	0.213	-1.74642e-05	0.213	-0.000104	0.213	7.6e-06
0.214	-0.000111	0.214	-1.73891e-05	0.214	-0.000104	0.214	7.86e-06
0.215	-0.000109	0.215	-1.72679e-05	0.215	-0.000104	0.215	8.11e-06
0.216	-0.00011	0.216	-1.72358e-05	0.216	-0.000104	0.216	8.06e-06
0.217	-0.000108	0.217	-1.71562e-05	0.217	-0.000103	0.217	8.13e-06
0.218	-0.000108	0.218	-1.6989e-05	0.218	-0.000104	0.218	8.45e-06
0.219	-0.000107	0.219	-1.69169e-05	0.219	-0.000102	0.219	8.54e-06
0.22	-0.000107	0.22	-1.6629e-05	0.22	-0.000102	0.22	8.48e-06
0.221	-0.000107	0.221	-1.65591e-05	0.221	-0.000102	0.221	8.72e-06
0.222	-0.000107	0.222	-1.64758e-05	0.222	-0.000102	0.222	8.98e-06
0.223	-0.000106	0.223	-1.6369e-05	0.223	-0.000101	0.223	8.94e-06
0.224	-0.000107	0.224	-1.62214e-05	0.224	-0.000101	0.224	8.99e-06
0.225	-0.000105	0.225	-1.60743e-05	0.225	-0.000101	0.225	9.27e-06
0.226	-0.000106	0.226	-1.60616e-05	0.226	-9.95e-05	0.226	9.37e-06
0.227	-0.000105	0.227	-1.60241e-05	0.227	-0.0001	0.227	9.31e-06
0.228	-0.000105	0.228	-1.57337e-05	0.228	-9.99e-05	0.228	9.53e-06
0.229	-0.000104	0.229	-1.57671e-05	0.229	-9.99e-05	0.229	9.78e-06
0.23	-0.000105	0.23	-1.54541e-05	0.23	-9.91e-05	0.23	9.72e-06
0.231	-0.000104	0.231	-1.52982e-05	0.231	-9.9e-05	0.231	9.77e-06
0.232	-0.000103	0.232	-1.4937e-05	0.232	-9.66e-05	0.232	1.01e-05
0.233	-0.000101	0.233	-1.48885e-05	0.233	-9.67e-05	0.233	1.02e-05
0.234	-0.000102	0.234	-1.45819e-05	0.234	-9.66e-05	0.234	1.01e-05
0.235	-0.000101	0.235	-1.44793e-05	0.235	-9.69e-05	0.235	1.03e-05
0.236	-0.000101	0.236	-1.41901e-05	0.236	-9.56e-05	0.236	1.05e-05
0.237	-0.000101	0.237	-1.40926e-05	0.237	-9.64e-05	0.237	1.05e-05
0.238	-0.000101	0.238	-1.40176e-05	0.238	-9.55e-05	0.238	1.05e-05
0.239	-9.97e-05	0.239	-1.3906e-05	0.239	-9.57e-05	0.239	1.08e-05
0.24	-0.0001	0.24	-1.37621e-05	0.24	-9.5e-05	0.24	1.09e-05
0.241	-9.99e-05	0.241	-1.36372e-05	0.241	-9.55e-05	0.241	1.08e-05
0.242	-9.95e-05	0.242	-1.35278e-05	0.242	-9.5e-05	0.242	1.11e-05
0.243	-9.88e-05	0.243	-1.33902e-05	0.243	-9.5e-05	0.243	1.13e-05
0.244	-9.96e-05	0.244	-1.32196e-05	0.244	-9.41e-05	0.244	1.12e-05
0.245	-9.81e-05	0.245	-1.30001e-05	0.245	-9.35e-05	0.245	1.13e-05
0.246	-9.76e-05	0.246	-1.28241e-05	0.246	-9.22e-05	0.246	1.16e-05
0.247	-9.8e-05	0.247	-1.26688e-05	0.247	-9.29e-05	0.247	1.16e-05
0.248	-9.7e-05	0.248	-1.26649e-05	0.248	-9.21e-05	0.248	1.16e-05
0.249	-9.69e-05	0.249	-1.24872e-05	0.249	-9.25e-05	0.249	1.18e-05
0.25	-9.62e-05	0.25	-1.2248e-05	0.25	-9.23e-05	0.25	1.2e-05
0.251	-9.59e-05	0.251	-1.22093e-05	0.251	-9.26e-05	0.251	1.2e-05
0.252	-9.54e-05	0.252	-1.20054e-05	0.252	-9.09e-05	0.252	1.2e-05
0.253	-9.57e-05	0.253	-1.16601e-05	0.253	-9.15e-05	0.253	1.23e-05
0.254	-9.48e-05	0.254	-1.14935e-05	0.254	-9.1e-05	0.254	1.24e-05
0.255	-9.44e-05	0.255	-1.14445e-05	0.255	-9.07e-05	0.255	1.23e-05
0.256	-9.47e-05	0.256	-1.12232e-05	0.256	-9.12e-05	0.256	1.25e-05
0.257	-9.41e-05	0.257	-1.11931e-05	0.257	-9.03e-05	0.257	1.28e-05
0.258	-9.27e-05	0.258	-1.08815e-05	0.258	-8.89e-05	0.258	1.27e-05
0.259	-9.33e-05	0.259	-1.06492e-05	0.259	-8.88e-05	0.259	1.27e-05
0.26	-9.24e-05	0.26	-1.04112e-05	0.26	-8.9e-05	0.26	1.3e-05
0.261	-9.25e-05	0.261	-1.02478e-05	0.261	-8.84e-05	0.261	1.31e-05
0.262	-9.21e-05	0.262	-9.9675e-06	0.262	-8.84e-05	0.262	1.3e-05
0.263	-9.25e-05	0.263	-9.74535e-06	0.263	-8.81e-05	0.263	1.32e-05
0.264	-9.17e-05	0.264	-9.45072e-06	0.264	-8.73e-05	0.264	1.35e-05
0.265	-9.18e-05	0.265	-9.26343e-06	0.265	-8.66e-05	0.265	1.34e-05
0.266	-9.11e-05	0.266	-9.07989e-06	0.266	-8.77e-05	0.266	1.35e-05
0.267	-9.17e-05	0.267	-8.87736e-06	0.267	-8.7e-05	0.267	1.37e-05
0.268	-9.06e-05	0.268	-8.6748e-06	0.268	-8.66e-05	0.268	1.38e-05
0.269	-9.11e-05	0.269	-8.48258e-06	0.269	-8.66e-05	0.269	1.37e-05
0.27	-8.96e-05	0.27	-8.20032e-06	0.27	-8.62e-05	0.27	1.39e-05
0.271	-8.91e-05	0.271	-7.86364e-06	0.271	-8.48e-05	0.271	1.41e-05
0.272	-8.89e-05	0.272	-7.78919e-06	0.272	-8.48e-05	0.272	1.4e-05
0.273	-8.87e-05	0.273	-7.43507e-06	0.273	-8.45e-05	0.273	1.41e-05
0.274	-8.89e-05	0.274	-7.35378e-06	0.274	-8.43e-05	0.274	1.43e-05
0.275	-8.87e-05	0.275	-6.95875e-06	0.275	-8.39e-05	0.275	1.44e-05
0.276	-8.88e-05	0.276	-6.86324e-06	0.276	-8.37e-05	0.276	1.43e-05
0.277	-8.75e-05	0.277	-6.48563e-06	0.277	-8.43e-05	0.277	1.45e-05
0.278	-8.75e-05	0.278	-6.35548e-06	0.278	-8.33e-05	0.278	1.47e-05
0.279	-8.7e-05	0.279	-6.11666e-06	0.279	-8.39e-05	0.279	1.47e-05
0.28	-8.66e-05	0.28	-5.98656e-06	0.28	-8.29e-05	0.28	1.47e-05
0.281	-8.66e-05	0.281	-5.76758e-06	0.281	-8.36e-05	0.281	1.5e-05
0.282	-8.68e-05	0.282	-5.55474e-06	0.282	-8.26e-05	0.282	1.51e-05
0.283	-8.53e-05	0.283	-5.24304e-06	0.283	-8.18e-05	0.283	1.5e-05
0.284	-8.42e-05	0.284	-4.99496e-06	0.284	-8.06e-05	0.284	1.51e-05
0.285	-8.43e-05	0.285	-4.62662e-06	0.285	-8.15e-05	0.285	1.54e-05
0.286	-8.39e-05	0.286	-4.21465e-06	0.286	-8.09e-05	0.286	1.54e-05
0.287	-8.44e-05	0.287	-3.90301e-06	0.287	-8.08e-05	0.287	1.53e-05
0.288	-8.37e-05	0.288	-3.8157e-06	0.288	-8.01e-05	0.288	1.56e-05
0.289	-8.36e-05	0.289	-3.51805e-06	0.289	-8.06e-05	0.289	1.57e-05
0.29	-8.18e-05	0.29	-3.39035e-06	0.29	-8e-05	0.29	1.56e-05
0.291	-8.34e-05	0.291	-3.17747e-06	0.291	-8.03e-05	0.291	1.58e-05
0.292	-8.14e-05	0.292	-2.65262e-06	0.292	-7.95e-05	0.292	1.6e-05
0.293	-8.18e-05	0.293	-2.63196e-06	0.293	-7.98e-05	0.293	1.6e-05
0.294	-8.11e-05	0.294	-2.26864e-06	0.294	-7.89e-05	0.294	1.6e-05
0.295	-8.14e-05	0.295	-2.19088e-06	0.295	-7.92e-05	0.295	1.63e-05
0.296	-7.92e-05	0.296	-1.90784e-06	0.296	-7.78e-05	0.296	1.64e-05
0.297	-7.95e-05	0.297	-1.54449e-06	0.297	-7.78e-05	0.297	1.63e-05
0.298	-7.87e-05	0.298	-1.30846e-06	0.298	-7.69e-05	0.298	1.64e-05
0.299	-7.81e-05	0.299	-9.49525e-07	0.299	-7.64e-05	0.299	1.67e-05
0.3	-7.7e-05	0.3	-6.84529e-07	0.3	-7.68e-05	0.3	1.66e-05
0.301	-7.65e-05	0.301	-4.18273e-07	0.301	-7.66e-05	0.301	1.67e-05
0.302	-7.59e-05	0.302	-6.1819e-08	0.302	-7.63e-05	0.302	1.69e-05
0.303	-7.44e-05	0.303	3.55525e-08	0.303	-7.58e-05	0.303	1.7e-05
0.304	-7.4e-05	0.304	2.29752e-07	0.304	-7.57e-05	0.304	1.7e-05
0.305	-7.32e-05	0.305	3.85537e-07	0.305	-7.55e-05	0.305	1.72e-05
0.306	-7.17e-05	0.306	6.53075e-07	0.306	-7.55e-05	0.306	1.74e-05
0.307	-7.01e-05	0.307	7.73599e-07	0.307	-7.55e-05	0.307	1.74e-05
0.308	-6.97e-05	0.308	1.23189e-06	0.308	-7.52e-05	0.308	1.74e-05
0.309	-6.66e-05	0.309	1.34482e-06	0.309	-7.4e-05	0.309	1.77e-05
0.31	-6.62e-05	0.31	1.59319e-06	0.31	-7.36e-05	0.31	1.78e-05
0.311	-6.49e-05	0.311	1.67898e-06	0.311	-7.35e-05	0.311	1.77e-05
0.312	-6.33e-05	0.312	2.13548e-06	0.312	-7.33e-05	0.312	1.79e-05
0.313	-6.15e-05	0.313	2.20953e-06	0.313	-7.27e-05	0.313	1.81e-05
0.314	-6.05e-05	0.314	2.5414e-06	0.314	-7.36e-05	0.314	1.81e-05
0.315	-5.85e-05	0.315	3.0115e-06	0.315	-7.29e-05	0.315	1.81e-05
0.316	-5.7e-05	0.316	3.22438e-06	0.316	-7.26e-05	0.316	1.84e-05
0.317	-5.6e-05	0.317	3.37815e-06	0.317	-7.21e-05	0.317	1.86e-05
0.318	-5.42e-05	0.318	3.60856e-06	0.318	-7.22e-05	0.318	1.85e-05
0.319	-5.28e-05	0.319	3.61506e-06	0.319	-7.18e-05	0.319	1.87e-05
0.32	-5.15e-05	0.32	3.76235e-06	0.32	-7.23e-05	0.32	1.9e-05
0.321	-5e-05	0.321	4.02252e-06	0.321	-7.14e-05	0.321	1.89e-05
0.322	-4.66e-05	0.322	4.26412e-06	0.322	-7.07e-05	0.322	1.9e-05
0.323	-4.63e-05	0.323	4.49039e-06	0.323	-7.03e-05	0.323	1.93e-05
0.324	-4.42e-05	0.324	4.80934e-06	0.324	-7.09e-05	0.324	1.95e-05
0.325	-4.27e-05	0.325	4.94933e-06	0.325	-7e-05	0.325	1.94e-05
0.326	-4.11e-05	0.326	5.16248e-06	0.326	-7.11e-05	0.326	1.95e-05
0.327	-3.97e-05	0.327	5.38258e-06	0.327	-6.96e-05	0.327	1.99e-05
0.328	-3.79e-05	0.328	5.47732e-06	0.328	-6.97e-05	0.328	1.99e-05
0.329	-3.57e-05	0.329	5.81024e-06	0.329	-6.86e-05	0.329	1.99e-05
0.33	-3.44e-05	0.33	6.10905e-06	0.33	-6.92e-05	0.33	2.02e-05
0.331	-3.3e-05	0.331	6.46629e-06	0.331	-6.79e-05	0.331	2.04e-05
0.332	-3.17e-05	0.332	6.60346e-06	0.332	-6.81e-05	0.332	2.04e-05
0.333	-2.92e-05	0.333	6.75288e-06	0.333	-6.79e-05	0.333	2.05e-05
0.334	-2.67e-05	0.334	6.97948e-06	0.334	-6.75e-05	0.334	2.09e-05
0.335	-2.33e-05	0.335	7.15203e-06	0.335	-6.63e-05	0.335	2.09e-05
0.336	-2.19e-05	0.336	7.31893e-06	0.336	-6.65e-05	0.336	2.09e-05
0.337	-1.88e-05	0.337	7.5511e-06	0.337	-6.63e-05	0.337	2.12e-05
0.338	-1.72e-05	0.338	7.67641e-06	0.338	-6.67e-05	0.338	2.15e-05
0.339	-1.47e-05	0.339	7.74464e-06	0.339	-6.63e-05	0.339	2.15e-05
0.34	-1.31e-05	0.34	7.92468e-06	0.34	-6.62e-05	0.34	2.16e-05
0.341	-9.36e-06	0.341	8.23385e-06	0.341	-6.59e-05	0.341	2.2e-05
0.342	-7.24e-06	0.342	8.2196e-06	0.342	-6.65e-05	0.342	2.21e-05
0.343	-5.12e-06	0.343	8.30678e-06	0.343	-6.51e-05	0.343	2.21e-05
0.344	-2.44e-06	0.344	8.40896e-06	0.344	-6.48e-05	0.344	2.24e-05
0.345	4.72e-07	0.345	8.5047e-06	0.345	-6.43e-05	0.345	2.27e-05
0.346	3.31e-06	0.346	8.55724e-06	0.346	-6.5e-05	0.346	2.26e-05
0.347	6.92e-06	0.347	8.7813e-06	0.347	-6.34e-05	0.347	2.28e-05
0.348	1.04e-05	0.348	8.79905e-06	0.348	-6.41e-05	0.348	2.32e-05
0.349	1.23e-05	0.349	9.05956e-06	0.349	-6.31e-05	0.349	2.33e-05
0.35	1.6e-05	0.35	8.99885e-06	0.35	-6.41e-05	0.35	2.34e-05
0.351	1.86e-05	0.351	9.30196e-06	0.351	-6.35e-05	0.351	2.38e-05
0.352	2.18e-05	0.352	9.26563e-06	0.352	-6.3e-05	0.352	2.41e-05
0.353	2.55e-05	0.353	9.3986e-06	0.353	-6.33e-05	0.353	2.41e-05
0.354	2.84e-05	0.354	9.74929e-06	0.354	-6.21e-05	0.354	2.43e-05
0.355	3.11e-05	0.355	9.89124e-06	0.355	-6.19e-05	0.355	2.48e-05
0.356	3.53e-05	0.356	1.00444e-05	0.356	-6.18e-05	0.356	2.49e-05
0.357	3.75e-05	0.357	1.03469e-05	0.357	-6.19e-05	0.357	2.5e-05
0.358	4.17e-05	0.358	1.03038e-05	0.358	-6.19e-05	0.358	2.54e-05
0.359	4.4e-05	0.359	1.04513e-05	0.359	-6.19e-05	0.359	2.57e-05
0.36	4.92e-05	0.36	1.04423e-05	0.36	-5.96e-05	0.36	2.57e-05
0.361	5.26e-05	0.361	1.06634e-05	0.361	-5.97e-05	0.361	2.6e-05
0.362	5.54e-05	0.362	1.04869e-05	0.362	-5.94e-05	0.362	2.65e-05
0.363	5.84e-05	0.363	1.08319e-05	0.363	-5.93e-05	0.363	2.66e-05
0.364	6.22e-05	0.364	1.07857e-05	0.364	-5.93e-05	0.364	2.68e-05
0.365	6.52e-05	0.365	1.092e-05	0.365	-5.99e-05	0.365	2.72e-05
0.366	6.85e-05	0.366	1.10649e-05	0.366	-5.97e-05	0.366	2.75e-05
0.367	7.19e-05	0.367	1.08859e-05	0.367	-5.89e-05	0.367	2.76e-05
0.368	7.49e-05	0.368	1.11344e-05	0.368	-5.89e-05	0.368	2.8e-05
0.369	7.81e-05	0.369	1.12063e-05	0.369	-5.85e-05	0.369	2.84e-05
0.37	8.11e-05	0.37	1.13723e-05	0.37	-5.81e-05	0.37	2.86e-05
0.371	8.48e-05	0.371	1.15497e-05	0.371	-5.83e-05	0.371	2.88e-05
0.372	8.81e-05	0.372	1.16653e-05	0.372	-5.68e-05	0.372	2.93e-05
0.373	9.22e-05	0.373	1.19157e-05	0.373	-5.69e-05	0.373	2.97e-05
0.374	9.48e-05	0.374	1.1993e-05	0.374	-5.65e-05	0.374	2.98e-05
0.375	9.78e-05	0.375	1.21517e-05	0.375	-5.68e-05	0.375	3.01e-05
0.376	0.000101	0.376	1.23223e-05	0.376	-5.58e-05	0.376	3.07e-05
0.377	0.000104	0.377	1.24311e-05	0.377	-5.66e-05	0.377	3.09e-05
0.378	0.000107	0.378	1.27828e-05	0.378	-5.57e-05	0.378	3.11e-05
0.379	0.00011	0.379	1.31122e-05	0.379	-5.52e-05	0.379	3.16e-05
0.38	0.000113	0.38	1.34163e-05	0.38	-5.42e-05	0.38	3.2e-05
0.381	0.000117	0.381	1.37014e-05	0.381	-5.49e-05	0.381	3.23e-05
0.382	0.000119	0.382	1.38956e-05	0.382	-5.38e-05	0.382	3.26e-05
0.383	0.000122	0.383	1.40335e-05	0.383	-5.45e-05	0.383	3.32e-05
0.384	0.000125	0.384	1.42915e-05	0.384	-5.37e-05	0.384	3.35e-05
0.385	0.000129	0.385	1.46676e-05	0.385	-5.29e-05	0.385	3.38e-05
0.386	0.000133	0.386	1.49826e-05	0.386	-5.05e-05	0.386	3.43e-05
0.387	0.000136	0.387	1.50772e-05	0.387	-5.02e-05	0.387	3.48e-05
0.388	0.000138	0.388	1.53877e-05	0.388	-5.03e-05	0.388	3.51e-05
0.389	0.000141	0.389	1.57644e-05	0.389	-5e-05	0.389	3.55e-05
0.39	0.000143	0.39	1.61848e-05	0.39	-4.97e-05	0.39	3.62e-05
0.391	0.000145	0.391	1.65434e-05	0.391	-4.85e-05	0.391	3.66e-05
0.392	0.000149	0.392	1.66333e-05	0.392	-4.81e-05	0.392	3.69e-05
0.393	0.00015	0.393	1.68589e-05	0.393	-4.79e-05	0.393	3.76e-05
0.394	0.000153	0.394	1.74549e-05	0.394	-4.79e-05	0.394	3.82e-05
0.395	0.000154	0.395	1.78837e-05	0.395	-4.68e-05	0.395	3.85e-05
0.396	0.000157	0.396	1.80511e-05	0.396	-4.71e-05	0.396	3.91e-05
0.397	0.000159	0.397	1.8443e-05	0.397	-4.61e-05	0.397	3.98e-05
0.398	0.000162	0.398	1.87823e-05	0.398	-4.55e-05	0.398	4.04e-05
0.399	0.000163	0.399	1.89315e-05	0.399	-4.4e-05	0.399	4.08e-05
0.4	0.000166	0.4	1.90973e-05	0.4	-4.3e-05	0.4	4.17e-05
0.401	0.000166	0.401	1.97708e-05	0.401	-4.14e-05	0.401	4.24e-05
0.402	0.000169	0.402	2.00275e-05	0.402	-4.24e-05	0.402	4.29e-05
0.403	0.00017	0.403	2.01317e-05	0.403	-4.14e-05	0.403	4.36e-05
0.404	0.000172	0.404	2.0319e-05	0.404	-4.08e-05	0.404	4.45e-05
0.405	0.000174	0.405	2.06835e-05	0.405	-3.91e-05	0.405	4.52e-05
0.406	0.000176	0.406	2.07075e-05	0.406	-3.87e-05	0.406	4.57e-05
0.407	0.000176	0.407	2.10432e-05	0.407	-3.75e-05	0.407	4.67e-05
0.408	0.000177	0.408	2.15302e-05	0.408	-3.64e-05	0.408	4.76e-05
0.409	0.000179	0.409	2.19344e-05	0.409	-3.54e-05	0.409	4.81e-05
0.41	0.000179	0.41	2.22851e-05	0.41	-3.52e-05	0.41	4.88e-05
0.411	0.000183	0.411	2.27664e-05	0.411	-3.27e-05	0.411	4.98e-05
0.412	0.000183	0.412	2.29635e-05	0.412	-3.1e-05	0.412	5.05e-05
0.413	0.000184	0.413	2.36936e-05	0.413	-2.98e-05	0.413	5.1e-05
0.414	0.000185	0.414	2.42613e-05	0.414	-2.87e-05	0.414	5.18e-05
0.415	0.000185	0.415	2.48897e-05	0.415	-2.75e-05	0.415	5.26e-05
0.416	0.000185	0.416	2.49561e-05	0.416	-2.57e-05	0.416	5.3e-05
0.417	0.000186	0.417	2.54352e-05	0.417	-2.41e-05	0.417	5.36e-05
0.418	0.000185	0.418	2.59596e-05	0.418	-2.21e-05	0.418	5.43e-05
0.419	0.000186	0.419	2.65162e-05	0.419	-2.08e-05	0.419	5.47e-05
0.42	0.000186	0.42	2.70509e-05	0.42	-1.83e-05	0.42	5.48e-05
0.421	0.000186	0.421	2.75891e-05	0.421	-1.65e-05	0.421	5.53e-05
0.422	0.000186	0.422	2.83009e-05	0.422	-1.37e-05	0.422	5.56e-05
0.423	0.000185	0.423	2.89035e-05	0.423	-1.09e-05	0.423	5.56e-05
0.424	0.000185	0.424	2.96172e-05	0.424	-6.77e-06	0.424	5.56e-05
0.425	0.000186	0.425	3.03648e-05	0.425	-3.78e-06	0.425	5.58e-05
0.426	0.000185	0.426	3.14882e-05	0.426	1.57e-07	0.426	5.56e-05
0.427	0.000185	0.427	3.22473e-05	0.427	3.31e-06	0.427	5.53e-05
0.428	0.000183	0.428	3.35264e-05	0.428	7.95e-06	0.428	5.52e-05
0.429	0.000182	0.429	3.37948e-05	0.429	1.09e-05	0.429	5.5e-05
0.43	0.000181	0.43	3.46071e-05	0.43	1.55e-05	0.43	5.45e-05
0.431	0.00018	0.431	3.55355e-05	0.431	1.92e-05	0.431	5.4e-05
0.432	0.000179	0.432	3.63152e-05	0.432	2.3e-05	0.432	5.37e-05
0.433	0.000178	0.433	3.73705e-05	0.433	2.65e-05	0.433	5.31e-05
0.434	0.000176	0.434	3.84167e-05	0.434	3e-05	0.434	5.23e-05
0.435	0.000174	0.435	3.98096e-05	0.435	3.21e-05	0.435	5.19e-05
0.436	0.000173	0.436	4.10944e-05	0.436	3.6e-05	0.436	5.14e-05
0.437	0.000173	0.437	4.22061e-05	0.437	3.9e-05	0.437	5.06e-05
0.438	0.00017	0.438	4.36752e-05	0.438	4.12e-05	0.438	4.99e-05
0.439	0.000168	0.439	4.46372e-05	0.439	4.14e-05	0.439	4.94e-05
0.44	0.000167	0.44	4.61328e-05	0.44	4.34e-05	0.44	4.87e-05
0.441	0.000164	0.441	4.7554e-05	0.441	4.3e-05	0.441	4.79e-05
0.442	0.000162	0.442	4.90755e-05	0.442	4.35e-05	0.442	4.74e-05
0.443	0.00016	0.443	5.04574e-05	0.443	4.45e-05	0.443	4.69e-05
0.444	0.000159	0.444	5.17743e-05	0.444	4.48e-05	0.444	4.6e-05
0.445	0.000155	0.445	5.33208e-05	0.445	4.38e-05	0.445	4.54e-05
0.446	0.000153	0.446	5.44438e-05	0.446	4.38e-05	0.446	4.5e-05
0.447	0.00015	0.447	5.63067e-05	0.447	4.22e-05	0.447	4.44e-05
0.448	0.000148	0.448	5.74545e-05	0.448	4.19e-05	0.448	4.37e-05
0.449	0.000146	0.449	5.87506e-05	0.449	4.03e-05	0.449	4.33e-05
0.45	0.000145	0.45	5.97452e-05	0.45	4.03e-05	0.45	4.29e-05
0.451	0.000141	0.451	6.08201e-05	0.451	3.86e-05	0.451	4.23e-05
0.452	0.000139	0.452	6.19322e-05	0.452	3.76e-05	0.452	4.18e-05
0.453	0.000136	0.453	6.30852e-05	0.453	3.68e-05	0.453	4.16e-05
0.454	0.000134	0.454	6.41619e-05	0.454	3.47e-05	0.454	4.12e-05
0.455	0.00013	0.455	6.52539e-05	0.455	3.27e-05	0.455	4.07e-05
0.456	0.000128	0.456	6.63007e-05	0.456	3.26e-05	0.456	4.05e-05
0.457	0.000126	0.457	6.72557e-05	0.457	3.09e-05	0.457	4.03e-05
0.458	0.000124	0.458	6.81433e-05	0.458	2.94e-05	0.458	3.99e-05
0.459	0.00012	0.459	6.90139e-05	0.459	2.75e-05	0.459	3.97e-05
0.46	0.000117	0.46	6.97445e-05	0.46	2.66e-05	0.46	3.97e-05
0.461	0.000115	0.461	7.04746e-05	0.461	2.38e-05	0.461	3.94e-05
0.462	0.000114	0.462	7.10842e-05	0.462	2.38e-05	0.462	3.91e-05
0.463	0.000111	0.463	7.16328e-05	0.463	2.25e-05	0.463	3.91e-05
0.464	0.000108	0.464	7.19835e-05	0.464	2.05e-05	0.464	3.91e-05
0.465	0.000106	0.465	7.19247e-05	0.465	1.9e-05	0.465	3.88e-05
0.466	0.000103	0.466	7.2006e-05	0.466	1.87e-05	0.466	3.87e-05
0.467	0.0001	0.467	7.22952e-05	0.467	1.67e-05	0.467	3.88e-05
0.468	9.76e-05	0.468	7.22204e-05	0.468	1.58e-05	0.468	3.87e-05
0.469	9.55e-05	0.469	7.19069e-05	0.469	1.43e-05	0.469	3.85e-05
0.47	9.27e-05	0.47	7.15506e-05	0.47	1.37e-05	0.47	3.86e-05
0.471	9.05e-05	0.471	7.13702e-05	0.471	1.2e-05	0.471	3.88e-05
0.472	8.78e-05	0.472	7.08312e-05	0.472	1.21e-05	0.472	3.86e-05
0.473	8.64e-05	0.473	7.02434e-05	0.473	1.08e-05	0.473	3.86e-05
0.474	8.33e-05	0.474	6.96122e-05	0.474	9.91e-06	0.474	3.88e-05
0.475	8.21e-05	0.475	6.9122e-05	0.475	9.99e-06	0.475	3.88e-05
0.476	8.02e-05	0.476	6.79514e-05	0.476	9.36e-06	0.476	3.88e-05
0.477	7.83e-05	0.477	6.70523e-05	0.477	8.11e-06	0.477	3.9e-05
0.478	7.64e-05	0.478	6.63066e-05	0.478	7.79e-06	0.478	3.92e-05
0.479	7.48e-05	0.479	6.53446e-05	0.479	6.69e-06	0.479	3.91e-05
0.48	7.22e-05	0.48	6.41553e-05	0.48	5.43e-06	0.48	3.92e-05
0.481	7.14e-05	0.481	6.31621e-05	0.481	5.51e-06	0.481	3.95e-05
0.482	6.98e-05	0.482	6.20496e-05	0.482	5.59e-06	0.482	3.97e-05
0.483	6.88e-05	0.483	6.07357e-05	0.483	5.19e-06	0.483	3.96e-05
0.484	6.65e-05	0.484	5.94496e-05	0.484	4.09e-06	0.484	4e-05
0.485	6.59e-05	0.485	5.84941e-05	0.485	4.09e-06	0.485	4.03e-05
0.486	6.41e-05	0.486	5.69498e-05	0.486	2.44e-06	0.486	4.03e-05
0.487	6.3e-05	0.487	5.54663e-05	0.487	2.6e-06	0.487	4.04e-05
0.488	6.35e-05	0.488	5.37382e-05	0.488	2.99e-06	0.488	4.08e-05
0.489	6.19e-05	0.489	5.21388e-05	0.489	2.99e-06	0.489	4.11e-05
0.49	6.04e-05	0.49	5.04738e-05	0.49	2.83e-06	0.49	4.11e-05
0.491	5.96e-05	0.491	4.92282e-05	0.491	3.38e-06	0.491	4.15e-05
0.492	5.91e-05	0.492	4.76398e-05	0.492	2.83e-06	0.492	4.19e-05
0.493	5.89e-05	0.493	4.61334e-05	0.493	2.83e-06	0.493	4.2e-05
0.494	5.85e-05	0.494	4.46887e-05	0.494	2.44e-06	0.494	4.22e-05
0.495	5.83e-05	0.495	4.33485e-05	0.495	2.44e-06	0.495	4.26e-05
0.496	5.74e-05	0.496	4.19145e-05	0.496	1.97e-06	0.496	4.29e-05
0.497	5.78e-05	0.497	4.07023e-05	0.497	2.52e-06	0.497	4.31e-05
0.498	5.73e-05	0.498	3.91661e-05	0.498	2.75e-06	0.498	4.34e-05
0.499	5.68e-05	0.499	3.77681e-05	0.499	2.68e-06	0.499	4.4e-05
0.5	5.67e-05	0.5	3.64389e-05	0.5	2.75e-06	0.5	4.42e-05
0.501	5.67e-05	0.501	3.47356e-05	0.501	3.07e-06	0.501	4.44e-05
0.502	5.73e-05	0.502	3.34769e-05	0.502	3.7e-06	0.502	4.49e-05
0.503	5.71e-05	0.503	3.18187e-05	0.503	3.7e-06	0.503	4.54e-05
0.504	5.68e-05	0.504	3.09182e-05	0.504	4.88e-06	0.504	4.55e-05
0.505	5.71e-05	0.505	2.99608e-05	0.505	4.33e-06	0.505	4.6e-05
0.506	5.79e-05	0.506	2.89527e-05	0.506	4.88e-06	0.506	4.66e-05
0.507	5.79e-05	0.507	2.80399e-05	0.507	5.67e-06	0.507	4.69e-05
0.508	5.89e-05	0.508	2.7283e-05	0.508	6.92e-06	0.508	4.72e-05
0.509	5.92e-05	0.509	2.65443e-05	0.509	6.61e-06	0.509	4.78e-05
0.51	5.98e-05	0.51	2.56038e-05	0.51	7.79e-06	0.51	4.83e-05
0.511	6.08e-05	0.511	2.4447e-05	0.511	8.42e-06	0.511	4.85e-05
0.512	6.18e-05	0.512	2.39845e-05	0.512	9.68e-06	0.512	4.91e-05
0.513	6.24e-05	0.513	2.31102e-05	0.513	1.09e-05	0.513	4.97e-05
0.514	6.48e-05	0.514	2.28505e-05	0.514	1.24e-05	0.514	5e-05
0.515	6.41e-05	0.515	2.19987e-05	0.515	1.31e-05	0.515	5.05e-05
0.516	6.54e-05	0.516	2.11882e-05	0.516	1.47e-05	0.516	5.12e-05
0.517	6.63e-05	0.517	2.04977e-05	0.517	1.54e-05	0.517	5.17e-05
0.518	6.8e-05	0.518	1.98347e-05	0.518	1.73e-05	0.518	5.2e-05
0.519	6.79e-05	0.519	1.9306e-05	0.519	1.84e-05	0.519	5.27e-05
0.52	7.01e-05	0.52	1.85871e-05	0.52	2.07e-05	0.52	5.34e-05
0.521	7.15e-05	0.521	1.83105e-05	0.521	2.17e-05	0.521	5.37e-05
0.522	7.22e-05	0.522	1.72912e-05	0.522	2.45e-05	0.522	5.43e-05
0.523	7.37e-05	0.523	1.71147e-05	0.523	2.54e-05	0.523	5.51e-05
0.524	7.49e-05	0.524	1.67381e-05	0.524	2.86e-05	0.524	5.56e-05
0.525	7.66e-05	0.525	1.66683e-05	0.525	2.94e-05	0.525	5.61e-05
0.526	7.82e-05	0.526	1.64036e-05	0.526	3.21e-05	0.526	5.68e-05
0.527	8.03e-05	0.527	1.6293e-05	0.527	3.43e-05	0.527	5.75e-05
0.528	8.16e-05	0.528	1.59638e-05	0.528	3.69e-05	0.528	5.8e-05
0.529	8.36e-05	0.529	1.573e-05	0.529	3.86e-05	0.529	5.85e-05
0.53	8.47e-05	0.53	1.54242e-05	0.53	4.19e-05	0.53	5.94e-05
0.531	8.71e-05	0.531	1.51759e-05	0.531	4.35e-05	0.531	6.01e-05
0.532	8.77e-05	0.532	1.50763e-05	0.532	4.65e-05	0.532	6.06e-05
0.533	9.03e-05	0.533	1.47851e-05	0.533	4.84e-05	0.533	6.14e-05
0.534	9.14e-05	0.534	1.47318e-05	0.534	5.14e-05	0.534	6.22e-05
0.535	9.34e-05	0.535	1.44171e-05	0.535	5.37e-05	0.535	6.28e-05
0.536	9.5e-05	0.536	1.44079e-05	0.536	5.52e-05	0.536	6.35e-05
0.537	9.72e-05	0.537	1.4048e-05	0.537	5.84e-05	0.537	6.44e-05
0.538	9.9e-05	0.538	1.38433e-05	0.538	6.07e-05	0.538	6.52e-05
0.539	0.000102	0.539	1.36599e-05	0.539	6.37e-05	0.539	6.58e-05
0.54	0.000104	0.54	1.34961e-05	0.54	6.56e-05	0.54	6.67e-05
0.541	0.000106	0.541	1.34194e-05	0.541	6.75e-05	0.541	6.77e-05
0.542	0.000108	0.542	1.32602e-05	0.542	6.97e-05	0.542	6.84e-05
0.543	0.000109	0.543	1.3154e-05	0.543	7.15e-05	0.543	6.92e-05
0.544	0.000112	0.544	1.30457e-05	0.544	7.29e-05	0.544	7.02e-05
0.545	0.000114	0.545	1.29872e-05	0.545	7.46e-05	0.545	7.11e-05
0.546	0.000116	0.546	1.28314e-05	0.546	7.6e-05	0.546	7.18e-05
0.547	0.000118	0.547	1.28487e-05	0.547	7.74e-05	0.547	7.28e-05
0.548	0.00012	0.548	1.29139e-05	0.548	7.85e-05	0.548	7.39e-05
0.549	0.000122	0.549	1.29518e-05	0.549	7.93e-05	0.549	7.47e-05
0.55	0.000125	0.55	1.26536e-05	0.55	7.95e-05	0.55	7.55e-05
0.551	0.000127	0.551	1.25163e-05	0.551	7.96e-05	0.551	7.67e-05
0.552	0.00013	0.552	1.24379e-05	0.552	8.03e-05	0.552	7.78e-05
0.553	0.000132	0.553	1.23748e-05	0.553	8.18e-05	0.553	7.86e-05
0.554	0.000135	0.554	1.23086e-05	0.554	8.08e-05	0.554	7.97e-05
0.555	0.000136	0.555	1.22674e-05	0.555	8.18e-05	0.555	8.09e-05
0.556	0.000139	0.556	1.22381e-05	0.556	8.12e-05	0.556	8.19e-05
0.557	0.000141	0.557	1.22315e-05	0.557	8.05e-05	0.557	8.28e-05
0.558	0.000144	0.558	1.22324e-05	0.558	8e-05	0.558	8.41e-05
0.559	0.000146	0.559	1.24018e-05	0.559	8.03e-05	0.559	8.53e-05
0.56	0.000148	0.56	1.20774e-05	0.56	8.05e-05	0.56	8.63e-05
0.561	0.000151	0.561	1.21776e-05	0.561	7.97e-05	0.561	8.76e-05
0.562	0.000153	0.562	1.23116e-05	0.562	7.95e-05	0.562	8.89e-05
0.563	0.000156	0.563	1.24794e-05	0.563	7.89e-05	0.563	9e-05
0.564	0.000158	0.564	1.2397e-05	0.564	7.88e-05	0.564	9.11e-05
0.565	0.000163	0.565	1.25113e-05	0.565	7.96e-05	0.565	9.25e-05
0.566	0.000165	0.566	1.22007e-05	0.566	7.88e-05	0.566	9.38e-05
0.567	0.000167	0.567	1.22301e-05	0.567	7.87e-05	0.567	9.49e-05
0.568	0.00017	0.568	1.22623e-05	0.568	7.88e-05	0.568	9.62e-05
0.569	0.000173	0.569	1.22899e-05	0.569	7.8e-05	0.569	9.77e-05
0.57	0.000176	0.57	1.22312e-05	0.57	7.83e-05	0.57	9.89e-05
0.571	0.000182	0.571	1.231e-05	0.571	7.81e-05	0.571	0.0001
0.572	0.000185	0.572	1.21183e-05	0.572	7.8e-05	0.572	0.000102
0.573	0.000189	0.573	1.23324e-05	0.573	7.71e-05	0.573	0.000103
0.574	0.000192	0.574	1.24823e-05	0.574	7.7e-05	0.574	0.000104
0.575	0.000197	0.575	1.26495e-05	0.575	7.55e-05	0.575	0.000106
0.576	0.000201	0.576	1.29539e-05	0.576	7.52e-05	0.576	0.000107
0.577	0.000205	0.577	1.31154e-05	0.577	7.43e-05	0.577	0.000109
0.578	0.000211	0.578	1.34788e-05	0.578	7.45e-05	0.578	0.00011
0.579	0.000217	0.579	1.34464e-05	0.579	7.33e-05	0.579	0.000112
0.58	0.000222	0.58	1.35046e-05	0.58	7.23e-05	0.58	0.000113
0.581	0.000227	0.581	1.36038e-05	0.581	7.07e-05	0.581	0.000114
0.582	0.000234	0.582	1.37742e-05	0.582	7.04e-05	0.582	0.000116
0.583	0.000239	0.583	1.39697e-05	0.583	6.88e-05	0.583	0.000118
0.584	0.000246	0.584	1.41651e-05	0.584	6.83e-05	0.584	0.000119
0.585	0.000252	0.585	1.4384e-05	0.585	6.74e-05	0.585	0.00012
0.586	0.000259	0.586	1.46119e-05	0.586	6.53e-05	0.586	0.000122
0.587	0.000266	0.587	1.48423e-05	0.587	6.38e-05	0.587	0.000124
0.588	0.000273	0.588	1.4757e-05	0.588	6.18e-05	0.588	0.000125
0.589	0.000278	0.589	1.50167e-05	0.589	6.08e-05	0.589	0.000127
0.59	0.000286	0.59	1.5532e-05	0.59	6.08e-05	0.59	0.000129
0.591	0.000295	0.591	1.57429e-05	0.591	6.07e-05	0.591	0.00013
0.592	0.0003	0.592	1.58425e-05	0.592	5.87e-05	0.592	0.000131
0.593	0.000307	0.593	1.61169e-05	0.593	5.75e-05	0.593	0.000133
0.594	0.000313	0.594	1.64591e-05	0.594	5.6e-05	0.594	0.000135
0.595	0.000318	0.595	1.67505e-05	0.595	5.49e-05	0.595	0.000136
0.596	0.000323	0.596	1.7104e-05	0.596	5.34e-05	0.596	0.000138
0.597	0.000329	0.597	1.74451e-05	0.597	5.3e-05	0.597	0.00014
0.598	0.000334	0.598	1.75925e-05	0.598	5e-05	0.598	0.000141
0.599	0.000338	0.599	1.77945e-05	0.599	4.92e-05	0.599	0.000143
0.6	0.000342	0.6	1.80423e-05	0.6	4.76e-05	0.6	0.000145
0.601	0.000344	0.601	1.84248e-05	0.601	4.71e-05	0.601	0.000146
0.602	0.000348	0.602	1.86559e-05	0.602	4.58e-05	0.602	0.000148
0.603	0.00035	0.603	1.90456e-05	0.603	4.6e-05	0.603	0.000149
0.604	0.000352	0.604	1.94147e-05	0.604	4.44e-05	0.604	0.000151
0.605	0.000353	0.605	1.98153e-05	0.605	4.33e-05	0.605	0.000153
0.606	0.000353	0.606	2.02353e-05	0.606	4.2e-05	0.606	0.000154
0.607	0.000352	0.607	2.04994e-05	0.607	4.15e-05	0.607	0.000156
0.608	0.000351	0.608	2.10111e-05	0.608	3.94e-05	0.608	0.000158
0.609	0.000347	0.609	2.12345e-05	0.609	3.92e-05	0.609	0.000159
0.61	0.000345	0.61	2.17779e-05	0.61	3.79e-05	0.61	0.000161
0.611	0.000341	0.611	2.19558e-05	0.611	3.73e-05	0.611	0.000163
0.612	0.000335	0.612	2.2613e-05	0.612	3.64e-05	0.612	0.000165
0.613	0.00033	0.613	2.30995e-05	0.613	3.55e-05	0.613	0.000166
0.614	0.000322	0.614	2.36112e-05	0.614	3.42e-05	0.614	0.000168
0.615	0.000313	0.615	2.41047e-05	0.615	3.28e-05	0.615	0.00017
0.616	0.000306	0.616	2.45638e-05	0.616	3.31e-05	0.616	0.000171
0.617	0.000296	0.617	2.50825e-05	0.617	3.25e-05	0.617	0.000173
0.618	0.000288	0.618	2.56091e-05	0.618	3.1e-05	0.618	0.000174
0.619	0.000277	0.619	2.61328e-05	0.619	3.06e-05	0.619	0.000176
0.62	0.000266	0.62	2.66386e-05	0.62	2.9e-05	0.62	0.000177
0.621	0.000255	0.621	2.7176e-05	0.621	2.85e-05	0.621	0.000179
0.622	0.000245	0.622	2.76327e-05	0.622	2.63e-05	0.622	0.000181
0.623	0.000235	0.623	2.7968e-05	0.623	2.6e-05	0.623	0.000182
0.624	0.000224	0.624	2.83386e-05	0.624	2.51e-05	0.624	0.000184
0.625	0.000215	0.625	2.90307e-05	0.625	2.42e-05	0.625	0.000186
0.626	0.000205	0.626	2.96568e-05	0.626	2.22e-05	0.626	0.000187
0.627	0.000196	0.627	3.02509e-05	0.627	2.2e-05	0.627	0.000189
0.628	0.000187	0.628	3.0869e-05	0.628	2.05e-05	0.628	0.00019
0.629	0.00018	0.629	3.15025e-05	0.629	2.1e-05	0.629	0.000192
0.63	0.000173	0.63	3.2115e-05	0.63	1.99e-05	0.63	0.000193
0.631	0.000165	0.631	3.27405e-05	0.631	1.92e-05	0.631	0.000195
0.632	0.000159	0.632	3.33484e-05	0.632	1.83e-05	0.632	0.000196
0.633	0.000152	0.633	3.40239e-05	0.633	1.81e-05	0.633	0.000198
0.634	0.000145	0.634	3.48532e-05	0.634	1.58e-05	0.634	0.000199
0.635	0.000141	0.635	3.55029e-05	0.635	1.57e-05	0.635	0.000201
0.636	0.000137	0.636	3.58166e-05	0.636	1.49e-05	0.636	0.000202
0.637	0.000132	0.637	3.61766e-05	0.637	1.44e-05	0.637	0.000204
0.638	0.000128	0.638	3.65912e-05	0.638	1.31e-05	0.638	0.000205
0.639	0.000125	0.639	3.76345e-05	0.639	1.28e-05	0.639	0.000207
0.64	0.000121	0.64	3.8184e-05	0.64	1.17e-05	0.64	0.000208
0.641	0.000119	0.641	3.87797e-05	0.641	1.15e-05	0.641	0.000209
0.642	0.000118	0.642	3.93396e-05	0.642	1.12e-05	0.642	0.000211
0.643	0.000116	0.643	4.00232e-05	0.643	1.08e-05	0.643	0.000212
0.644	0.000114	0.644	4.02302e-05	0.644	9.68e-06	0.644	0.000214
0.645	0.000111	0.645	4.0591e-05	0.645	9.68e-06	0.645	0.000215
0.646	0.000111	0.646	4.10522e-05	0.646	8.66e-06	0.646	0.000216
0.647	0.000108	0.647	4.22708e-05	0.647	8.03e-06	0.647	0.000218
0.648	0.000108	0.648	4.25535e-05	0.648	7.55e-06	0.648	0.000219
0.649	0.000108	0.649	4.29205e-05	0.649	6.69e-06	0.649	0.00022
0.65	0.000107	0.65	4.32885e-05	0.65	6.14e-06	0.65	0.000222
0.651	0.000107	0.651	4.39359e-05	0.651	6.06e-06	0.651	0.000223
0.652	0.000107	0.652	4.46911e-05	0.652	4.41e-06	0.652	0.000224
0.653	0.000107	0.653	4.53927e-05	0.653	4.49e-06	0.653	0.000225
0.654	0.000107	0.654	4.56685e-05	0.654	3.78e-06	0.654	0.000227
0.655	0.000108	0.655	4.60176e-05	0.655	3.93e-06	0.655	0.000228
0.656	0.000107	0.656	4.63609e-05	0.656	2.6e-06	0.656	0.000229
0.657	0.000108	0.657	4.67868e-05	0.657	2.83e-06	0.657	0.00023
0.658	0.000108	0.658	4.72484e-05	0.658	2.36e-06	0.658	0.000231
0.659	0.000107	0.659	4.77645e-05	0.659	1.42e-06	0.659	0.000232
0.66	0.000109	0.66	4.83225e-05	0.66	1.02e-06	0.66	0.000234
0.661	0.000108	0.661	4.89326e-05	0.661	6.3e-07	0.661	0.000235
0.662	0.000109	0.662	4.95488e-05	0.662	3.15e-07	0.662	0.000236
0.663	0.000109	0.663	5.01525e-05	0.663	7.87e-08	0.663	0.000237
0.664	0.00011	0.664	5.0966e-05	0.664	-6.3e-07	0.664	0.000238
0.665	0.000111	0.665	5.18241e-05	0.665	-1.73e-06	0.665	0.000239
0.666	0.000111	0.666	5.23254e-05	0.666	-1.81e-06	0.666	0.00024
0.667	0.000112	0.667	5.2925e-05	0.667	-1.89e-06	0.667	0.000241
0.668	0.000113	0.668	5.39411e-05	0.668	-1.65e-06	0.668	0.000242
0.669	0.000114	0.669	5.50233e-05	0.669	-2.99e-06	0.669	0.000243
0.67	0.000113	0.67	5.54379e-05	0.67	-2.36e-06	0.67	0.000244
0.671	0.000114	0.671	5.59203e-05	0.671	-3.38e-06	0.671	0.000245
0.672	0.000114	0.672	5.69654e-05	0.672	-3.93e-06	0.672	0.000246
0.673	0.000114	0.673	5.81349e-05	0.673	-4.8e-06	0.673	0.000247
0.674	0.000115	0.674	5.85091e-05	0.674	-4.64e-06	0.674	0.000248
0.675	0.000115	0.675	5.90207e-05	0.675	-5.12e-06	0.675	0.000249
0.676	0.000116	0.676	5.97951e-05	0.676	-5.19e-06	0.676	0.000249
0.677	0.000115	0.677	6.12613e-05	0.677	-5.67e-06	0.677	0.00025
0.678	0.000117	0.678	6.27064e-05	0.678	-5.9e-06	0.678	0.000251
0.679	0.000115	0.679	6.38124e-05	0.679	-7.08e-06	0.679	0.000252
0.68	0.000117	0.68	6.41356e-05	0.68	-5.98e-06	0.68	0.000252
0.681	0.000117	0.681	6.45405e-05	0.681	-6.69e-06	0.681	0.000253
0.682	0.000118	0.682	6.51885e-05	0.682	-6.92e-06	0.682	0.000254
0.683	0.000117	0.683	6.58806e-05	0.683	-7.71e-06	0.683	0.000255
0.684	0.000118	0.684	6.67714e-05	0.684	-7.87e-06	0.684	0.000255
0.685	0.000118	0.685	6.77081e-05	0.685	-8.03e-06	0.685	0.000256
0.686	0.000117	0.686	6.87673e-05	0.686	-8.5e-06	0.686	0.000257
0.687	0.000118	0.687	6.97752e-05	0.687	-8.97e-06	0.687	0.000257
0.688	0.000118	0.688	7.09687e-05	0.688	-8.66e-06	0.688	0.000258
0.689	0.000118	0.689	7.21491e-05	0.689	-9.6e-06	0.689	0.000259
0.69	0.000117	0.69	7.34692e-05	0.69	-9.76e-06	0.69	0.000259
0.691	0.000118	0.691	7.4769e-05	0.691	-1.01e-05	0.691	0.00026
0.692	0.000117	0.692	7.62127e-05	0.692	-1.04e-05	0.692	0.00026
0.693	0.000118	0.693	7.76887e-05	0.693	-9.44e-06	0.693	0.000261
0.694	0.000118	0.694	7.92258e-05	0.694	-9.92e-06	0.694	0.000261
0.695	0.000116	0.695	8.07885e-05	0.695	-1.03e-05	0.695	0.000262
0.696	0.000117	0.696	8.24173e-05	0.696	-1.09e-05	0.696	0.000262
0.697	0.000117	0.697	8.43478e-05	0.697	-1.09e-05	0.697	0.000263
0.698	0.000116	0.698	8.66571e-05	0.698	-1.2e-05	0.698	0.000263
0.699	0.000116	0.699	8.85277e-05	0.699	-1.19e-05	0.699	0.000264
0.7	0.000116	0.7	9.03355e-05	0.7	-1.19e-05	0.7	0.000264
0.701	0.000115	0.701	9.19399e-05	0.701	-1.13e-05	0.701	0.000264
0.702	0.000114	0.702	9.3665e-05	0.702	-1.21e-05	0.702	0.000265
0.703	0.000113	0.703	9.54134e-05	0.703	-1.2e-05	0.703	0.000265
0.704	0.000113	0.704	9.7262e-05	0.704	-1.31e-05	0.704	0.000265
0.705	0.000113	0.705	9.91878e-05	0.705	-1.35e-05	0.705	0.000266
0.706	0.000113	0.706	0.000101184	0.706	-1.35e-05	0.706	0.000266
0.707	0.000112	0.707	0.00010316	0.707	-1.29e-05	0.707	0.000266
0.708	0.000111	0.708	0.000105203	0.708	-1.37e-05	0.708	0.000266
0.709	0.000111	0.709	0.000106762	0.709	-1.32e-05	0.709	0.000267
0.71	0.000109	0.71	0.000108669	0.71	-1.44e-05	0.71	0.000267
0.711	0.000109	0.711	0.000110944	0.711	-1.39e-05	0.711	0.000267
0.712	0.000108	0.712	0.000113206	0.712	-1.42e-05	0.712	0.000267
0.713	0.000108	0.713	0.000115399	0.713	-1.47e-05	0.713	0.000268
0.714	0.000107	0.714	0.000117204	0.714	-1.53e-05	0.714	0.000268
0.715	0.000106	0.715	0.000119245	0.715	-1.56e-05	0.715	0.000268
0.716	0.000105	0.716	0.000121443	0.716	-1.56e-05	0.716	0.000268
0.717	0.000105	0.717	0.000123839	0.717	-1.61e-05	0.717	0.000268
0.718	0.000106	0.718	0.000126186	0.718	-1.54e-05	0.718	0.000268
0.719	0.000105	0.719	0.00012926	0.719	-1.6e-05	0.719	0.000268
0.72	0.000105	0.72	0.000132594	0.72	-1.57e-05	0.72	0.000268
0.721	0.000104	0.721	0.00013609	0.721	-1.55e-05	0.721	0.000268
0.722	0.000104	0.722	0.000137854	0.722	-1.58e-05	0.722	0.000268
0.723	0.000103	0.723	0.000141103	0.723	-1.65e-05	0.723	0.000268
0.724	0.000103	0.724	0.000143828	0.724	-1.68e-05	0.724	0.000268
0.725	0.000103	0.725	0.000146435	0.725	-1.62e-05	0.725	0.000268
0.726	0.000103	0.726	0.00014879	0.726	-1.65e-05	0.726	0.000268
0.727	0.000102	0.727	0.000151088	0.727	-1.76e-05	0.727	0.000268
0.728	0.000102	0.728	0.000153273	0.728	-1.73e-05	0.728	0.000268
0.729	0.000101	0.729	0.000156352	0.729	-1.8e-05	0.729	0.000268
0.73	0.000102	0.73	0.000159583	0.73	-1.77e-05	0.73	0.000268
0.731	0.000102	0.731	0.000162778	0.731	-1.79e-05	0.731	0.000268
0.732	0.000102	0.732	0.000166103	0.732	-1.73e-05	0.732	0.000268
0.733	0.000102	0.733	0.000169533	0.733	-1.79e-05	0.733	0.000268
0.734	0.000103	0.734	0.000173028	0.734	-1.82e-05	0.734	0.000268
0.735	0.000102	0.735	0.000176908	0.735	-1.95e-05	0.735	0.000267
0.736	0.000103	0.736	0.000182545	0.736	-1.84e-05	0.736	0.000267
0.737	0.000103	0.737	0.000187151	0.737	-1.98e-05	0.737	0.000267
0.738	0.000103	0.738	0.000190856	0.738	-1.84e-05	0.738	0.000267
0.739	0.000103	0.739	0.000194203	0.739	-1.9e-05	0.739	0.000267
0.74	0.000103	0.74	0.000198487	0.74	-1.99e-05	0.74	0.000267
0.741	0.000104	0.741	0.000204933	0.741	-1.97e-05	0.741	0.000267
0.742	0.000104	0.742	0.000209696	0.742	-1.99e-05	0.742	0.000266
0.743	0.000104	0.743	0.000213049	0.743	-2.02e-05	0.743	0.000266
0.744	0.000106	0.744	0.000216568	0.744	-1.82e-05	0.744	0.000266
0.745	0.000108	0.745	0.000220997	0.745	-1.98e-05	0.745	0.000266
0.746	0.000107	0.746	0.000225489	0.746	-1.94e-05	0.746	0.000265
0.747	0.000108	0.747	0.000229773	0.747	-2.01e-05	0.747	0.000265
0.748	0.000109	0.748	0.000234195	0.748	-2.01e-05	0.748	0.000265
0.749	0.000109	0.749	0.00023971	0.749	-2.01e-05	0.749	0.000265
0.75	0.00011	0.75	0.000246054	0.75	-1.98e-05	0.75	0.000264
0.751	0.000112	0.751	0.000254616	0.751	-2.01e-05	0.751	0.000264
0.752	0.000112	0.752	0.000262874	0.752	-1.98e-05	0.752	0.000264
0.753	0.000113	0.753	0.000267463	0.753	-2.04e-05	0.753	0.000264
0.754	0.000113	0.754	0.000275077	0.754	-2.05e-05	0.754	0.000263
0.755	0.000115	0.755	0.000281094	0.755	-2.07e-05	0.755	0.000263
0.756	0.000116	0.756	0.000287152	0.756	-2.06e-05	0.756	0.000263
0.757	0.000118	0.757	0.000295226	0.757	-2.05e-05	0.757	0.000263
0.758	0.000119	0.758	0.00030156	0.758	-2.09e-05	0.758	0.000263
0.759	0.00012	0.759	0.000308211	0.759	-2.08e-05	0.759	0.000262
0.76	0.000122	0.76	0.000315179	0.76	-2.11e-05	0.76	0.000262
0.761	0.000122	0.761	0.000325204	0.761	-2.14e-05	0.761	0.000262
0.762	0.000124	0.762	0.000336183	0.762	-2.14e-05	0.762	0.000262
0.763	0.000126	0.763	0.000345058	0.763	-2.13e-05	0.763	0.000261
0.764	0.000128	0.764	0.000354143	0.764	-2.13e-05	0.764	0.000261
0.765	0.000128	0.765	0.000363436	0.765	-2.11e-05	0.765	0.000261
0.766	0.00013	0.766	0.000372939	0.766	-2.2e-05	0.766	0.00026
0.767	0.000132	0.767	0.00038265	0.767	-2.24e-05	0.767	0.00026
0.768	0.000133	0.768	0.000392571	0.768	-2.18e-05	0.768	0.00026
0.769	0.000136	0.769	0.0004027	0.769	-2.16e-05	0.769	0.00026
0.77	0.000139	0.77	0.000413039	0.77	-2.16e-05	0.77	0.000259
0.771	0.000139	0.771	0.000423586	0.771	-2.16e-05	0.771	0.000259
0.772	0.000142	0.772	0.000434343	0.772	-2.24e-05	0.772	0.000259
0.773	0.000143	0.773	0.000445308	0.773	-2.13e-05	0.773	0.000259
0.774	0.000146	0.774	0.000456483	0.774	-2.24e-05	0.774	0.000259
0.775	0.000147	0.775	0.000467866	0.775	-2.21e-05	0.775	0.000258
0.776	0.00015	0.776	0.000479459	0.776	-2.22e-05	0.776	0.000258
0.777	0.000151	0.777	0.00049126	0.777	-2.24e-05	0.777	0.000258
0.778	0.000154	0.778	0.000503271	0.778	-2.29e-05	0.778	0.000258
0.779	0.000155	0.779	0.00051549	0.779	-2.24e-05	0.779	0.000258
0.78	0.000157	0.78	0.000527919	0.78	-2.32e-05	0.78	0.000258
0.781	0.00016	0.781	0.000540557	0.781	-2.33e-05	0.781	0.000257
0.782	0.000163	0.782	0.000553403	0.782	-2.35e-05	0.782	0.000257
0.783	0.000164	0.783	0.000566459	0.783	-2.27e-05	0.783	0.000258
0.784	0.000166	0.784	0.000579723	0.784	-2.31e-05	0.784	0.000257
0.785	0.00017	0.785	0.000593197	0.785	-2.3e-05	0.785	0.000257
0.786	0.000172	0.786	0.00060688	0.786	-2.33e-05	0.786	0.000257
0.787	0.000174	0.787	0.000620771	0.787	-2.35e-05	0.787	0.000257
0.788	0.000176	0.788	0.000634872	0.788	-2.38e-05	0.788	0.000257
0.789	0.000179	0.789	0.000649181	0.789	-2.31e-05	0.789	0.000257
0.79	0.000181	0.79	0.0006637	0.79	-2.45e-05	0.79	0.000257
0.791	0.000183	0.791	0.000678428	0.791	-2.41e-05	0.791	0.000257
0.792	0.000184	0.792	0.000693364	0.792	-2.43e-05	0.792	0.000257
0.793	0.000188	0.793	0.00070851	0.793	-2.42e-05	0.793	0.000257
0.794	0.000189	0.794	0.000723865	0.794	-2.49e-05	0.794	0.000257
0.795	0.000193	0.795	0.000739428	0.795	-2.22e-05	0.795	0.000257
0.796	0.000194	0.796	0.000755201	0.796	-2.23e-05	0.796	0.000257
0.797	0.000198	0.797	0.000771183	0.797	-2.26e-05	0.797	0.000258
0.798	0.0002	0.798	0.000787374	0.798	-2.27e-05	0.798	0.000258
0.799	0.000201	0.799	0.000803773	0.799	-2.37e-05	0.799	0.000258

[truncated: 16 more sheets: Fig. 4a , Fig. 4b, Fig. 4c, Fig. 4d, Fig. 4e, Fig. 4f, Fig. 5b, Fig. 5c, Fig. 5d, Fig. 5e, Fig. 6d, Fig. 6e, Fig. 6f, Fig. 6g, Fig. 6h, Fig. 6i]
